# Supplementary material for: 2-[N-(4-{4-[(E)-(2-Hydroxybenzyl­idene)amino]phenoxy}phenyl)carbox­imidoyl]phenol
Source: Acta Crystallogr Sect E Struct Rep Online. 2011 Mar 5;67(Pt 4):o798. doi: 10.1107/S1600536811007847 (PMC3100046; doi:10.1107/S1600536811007847)
Supplement: Supplementary file 1 [file e-67-0o798-sup1.cif]

##############################################################################
###                                                                        ###
###        Electronic paper (Acta Crystallographica Section E)             ###
###                                                                        ###
##############################################################################
#                                                                            #
# This CIF contains the data in a paper accepted for publication in Acta     #
# Crystallographica Section E. It conforms to the requirements of Notes      #
# for Authors for Section E, and has been peer reviewed under the auspices   #
# of the IUCr Commission on Journals.                                        #
#                                                                            #
# Full details of the Crystallographic Information File format               #
# are given in the paper "The Crystallographic Information File (CIF):       #
# a New Standard Archive File for Crystallography" by S. R. Hall, F. H.      #
# Allen and I. D. Brown [Acta Cryst. (1991), A47, 655-685].                  #
#                                                                            #
# The current version of the core CIF dictionary is obtainable from          #
# ftp://ftp.iucr.org/pub/cif_core.dic. The current version number is 2.4.    #
#                                                                            #
# Software is freely available for graphical display of the structure(s) in  #
# this CIF.  For information consult the CIF home page http://www.iucr.org/  #
# cif/home.html                                                              #
#                                                                            #
# This file may be used for bona fide research purposes within the           #
# scientific community so long as proper attribution is given to the journal # 
# article from which it was obtained.                                        #
#                                                                            #
##############################################################################
                                             
data_global
_audit_creation_method     SHELXL-97
_journal_date_recd_electronic     2011-03-01
_journal_date_accepted     2011-03-02
_journal_name_full     'Acta Crystallographica, Section E'
_journal_year     2011
_journal_volume     67
_journal_issue      4
_journal_page_first     o798
_journal_page_last     o798
_journal_paper_category     QO
_journal_coeditor_code     HG5006
_publ_contact_author_name     ' Edward RT Tiekink '
_publ_contact_author_address
;
Department of Chemistry, University of Malaya,
50603 Kuala Lumpur, Malaysia
;
_publ_contact_author_email
;
Edward.Tiekink@gmail.com
;
_publ_contact_author_fax     ' +60 3 7967 4193 '
_publ_contact_author_phone     ' +60 3 7967 6775 '
_publ_section_title
;\
2-[<i>N</i>-(4-{4-[(<i>E</i>)-(2-\
hydroxybenzylidene)amino]phenoxy}phenyl)carboximidoyl]phenol
;
loop_
    _publ_author_name
    _publ_author_footnote
    _publ_author_address
    ' Gholam Hossein Shahverdizadeh '
;
Additional correspondence author, e-mail: Shahverdizadeh@iaut.ac.ir.
;
;
Department of Chemistry, Faculty of Science, Islamic Azad University,
Tabriz Branch, Tabriz, PO Box 1655, Iran
;
    'Tiekink, Edward R. T.' .
;
Department of Chemistry, University of Malaya,
50603 Kuala Lumpur, Malaysia
;
data_I
_audit_creation_method     SHELXL-97
_chemical_name_systematic
;
2-[<i>N</i>-(4-{4-[(<i>E</i>)-(2-
hydroxybenzylidene)amino]phenoxy}phenyl)carboximidoyl]phenol
;
_chemical_name_common     ?
_chemical_formula_moiety     'C26 H20 N2 O3'
_chemical_formula_sum     'C26 H20 N2 O3'
_chemical_formula_iupac     'C26 H20 N2 O3'
_chemical_formula_weight     408.44
_chemical_melting_point     ?
_symmetry_cell_setting     monoclinic
_symmetry_space_group_name_H-M     'P 21/c'
_symmetry_space_group_name_Hall     '-P 2ybc '
loop_
    _symmetry_equiv_pos_as_xyz
    'x, y, z'
    '-x, y+1/2, -z+1/2'
    '-x, -y, -z'
    'x, -y-1/2, z-1/2'
_cell_length_a     6.0234(9)
_cell_length_b     46.225(7)
_cell_length_c     9.4371(11)
_cell_angle_alpha     90
_cell_angle_beta     129.636(7)
_cell_angle_gamma     90
_cell_volume     2023.5(5)
_cell_formula_units_Z     4
_cell_measurement_reflns_used     806
_cell_measurement_theta_min     2.6
_cell_measurement_theta_max     20.9
_cell_measurement_temperature     293(2)
_exptl_crystal_description     prism
_exptl_crystal_colour     yellow
_exptl_crystal_size_max     0.35
_exptl_crystal_size_mid     0.24
_exptl_crystal_size_min     0.08
_exptl_crystal_density_diffrn     1.341
_exptl_crystal_density_meas     ?
_exptl_crystal_density_method     'not measured'
_exptl_crystal_F_000     856
_exptl_absorpt_coefficient_mu     0.089
_exptl_absorpt_correction_type     multi-scan
_exptl_absorpt_process_details     '(SADABS; Sheldrick, 1996)'
_exptl_absorpt_correction_T_min     0.856
_exptl_absorpt_correction_T_max     1.000
_exptl_special_details
;
;
_diffrn_ambient_temperature     293(2)
_diffrn_radiation_type     MoK\a
_diffrn_radiation_wavelength     0.71073
_diffrn_radiation_source     'fine-focus sealed tube'
_diffrn_radiation_monochromator     graphite
_diffrn_measurement_device_type     'Bruker APEXII CCD'
_diffrn_measurement_method     '\f and \w scans'
_diffrn_detector_area_resol_mean     ?
_diffrn_reflns_number     10647
_diffrn_reflns_av_R_equivalents     0.089
_diffrn_reflns_av_sigmaI/netI     0.143
_diffrn_reflns_theta_min     1.8
_diffrn_reflns_theta_max     25.0
_diffrn_reflns_theta_full     25.0
_diffrn_measured_fraction_theta_max     0.999
_diffrn_measured_fraction_theta_full     0.999
_diffrn_reflns_limit_h_min     -7
_diffrn_reflns_limit_h_max     7
_diffrn_reflns_limit_k_min     -54
_diffrn_reflns_limit_k_max     31
_diffrn_reflns_limit_l_min     -11
_diffrn_reflns_limit_l_max     11
_diffrn_standards_number     ?
_diffrn_standards_interval_count     ?
_diffrn_standards_interval_time     ?
_diffrn_standards_decay_%     ?
_refine_special_details
;
Refinement of <i>F</i>^2^ against ALL reflections. The weighted <i>R</i>-factor
<i>wR</i> and goodness of fit <i>S</i> are based on <i>F</i>^2^, conventional
<i>R</i>-factors <i>R</i> are based on <i>F</i>, with <i>F</i> set to zero for
negative <i>F</i>^2^. The threshold expression of <i>F</i>^2^ >
2\s(<i>F</i>^2^) is used only for calculating <i>R</i>-factors(gt) <i>etc</i>.
and is not relevant to the choice of reflections for refinement.
<i>R</i>-factors based on <i>F</i>^2^ are statistically about twice as large
as those based on <i>F</i>, and <i>R</i>- factors based on ALL data will be
even larger.
;
_reflns_number_total     3567
_reflns_number_gt     1468
_reflns_threshold_expression     'I>2\s(I)'
_refine_ls_structure_factor_coef     Fsqd
_refine_ls_matrix_type     full
_refine_ls_R_factor_all     0.180
_refine_ls_R_factor_gt     0.069
_refine_ls_wR_factor_gt     0.166
_refine_ls_wR_factor_ref     0.242
_refine_ls_goodness_of_fit_ref     1.05
_refine_ls_restrained_S_all     1.05
_refine_ls_number_reflns     3567
_refine_ls_number_parameters     283
_refine_ls_number_restraints     0
_refine_ls_hydrogen_treatment     constr
_refine_ls_weighting_scheme     calc
_refine_ls_weighting_details
                 'calc w=1/[\s^2^(Fo^2^)+(0.0859P)^2^] where P=(Fo^2^+2Fc^2^)/3'
_atom_sites_solution_hydrogens     geom
_atom_sites_solution_primary     direct
_atom_sites_solution_secondary     difmap
_refine_ls_shift/su_max     ?
_refine_ls_shift/su_max_lt     0.001
_refine_ls_shift/su_mean     0.000
_refine_diff_density_max     0.33
_refine_diff_density_min     -0.31
_refine_ls_extinction_method     SHELXL
_refine_ls_extinction_coef     0.012(2)
_refine_ls_extinction_expression
                                  'Fc^*^=kFc[1+0.001xFc^2^\l^3^/sin(2\q)]^-1/4^'
loop_
    _atom_type_symbol
    _atom_type_description
    _atom_type_scat_dispersion_real
    _atom_type_scat_dispersion_imag
    _atom_type_scat_source
    'C' 'C' 0.0033 0.0016
                         'International Tables Vol C Tables 4.2.6.8 and 6.1.1.4'
    'H' 'H' 0.0000 0.0000
                         'International Tables Vol C Tables 4.2.6.8 and 6.1.1.4'
    'N' 'N' 0.0061 0.0033
                         'International Tables Vol C Tables 4.2.6.8 and 6.1.1.4'
    'O' 'O' 0.0106 0.0060
                         'International Tables Vol C Tables 4.2.6.8 and 6.1.1.4'
_computing_data_collection     'APEX2 (Bruker, 2007)'
_computing_cell_refinement     'SAINT (Bruker, 2007)'
_computing_data_reduction     'SAINT (Bruker, 2007)'
_computing_structure_solution     'SHELXS97 (Sheldrick, 2008)'
_computing_structure_refinement     'SHELXL97 (Sheldrick, 2008)'
_computing_molecular_graphics
;
ORTEP-3 (Farrugia, 1997) and DIAMOND (Brandenburg, 2006)
;
_computing_publication_material     'publCIF (Westrip, 2010)'
loop_
    _atom_site_type_symbol
    _atom_site_label
    _atom_site_fract_x
    _atom_site_fract_y
    _atom_site_fract_z
    _atom_site_U_iso_or_equiv
    _atom_site_adp_type
    _atom_site_calc_flag
    _atom_site_refinement_flags
    _atom_site_occupancy
    _atom_site_disorder_assembly
    _atom_site_disorder_group
    O O1 0.9581(7) 0.39134(8) 0.7320(5) 0.0577(11) Uani d . 1 . .
    H H1o 0.8694 0.3762 0.7075 0.087 Uiso calc R 1 . .
    O O2 0.1380(6) 0.24995(7) 0.6475(4) 0.0383(9) Uani d . 1 . .
    O O3 0.7882(8) 0.10965(8) 0.5591(5) 0.0560(11) Uani d . 1 . .
    H H3o 0.7480 0.1245 0.5856 0.084 Uiso calc R 1 . .
    N N1 0.5304(8) 0.35847(8) 0.6345(5) 0.0365(10) Uani d . 1 . .
    N N2 0.5548(8) 0.14148(9) 0.6585(5) 0.0384(10) Uani d . 1 . .
    C C1 0.7827(10) 0.41395(11) 0.6882(6) 0.0405(13) Uani d . 1 . .
    C C2 0.4989(10) 0.40991(10) 0.6172(6) 0.0339(11) Uani d . 1 . .
    C C3 0.3264(11) 0.43421(11) 0.5699(6) 0.0428(13) Uani d . 1 . .
    H H3 0.1367 0.4318 0.5221 0.051 Uiso calc R 1 . .
    C C4 0.4323(12) 0.46186(11) 0.5928(7) 0.0525(15) Uani d . 1 . .
    H H4 0.3142 0.4779 0.5581 0.063 Uiso calc R 1 . .
    C C5 0.7160(13) 0.46527(12) 0.6678(7) 0.0545(15) Uani d . 1 . .
    H H5 0.7903 0.4838 0.6866 0.065 Uiso calc R 1 . .
    C C6 0.8909(12) 0.44174(12) 0.7155(7) 0.0509(15) Uani d . 1 . .
    H H6 1.0818 0.4444 0.7661 0.061 Uiso calc R 1 . .
    C C7 0.3857(10) 0.38160(10) 0.6009(6) 0.0372(12) Uani d . 1 . .
    H H7 0.2021 0.3800 0.5649 0.045 Uiso calc R 1 . .
    C C8 0.4255(9) 0.33115(10) 0.6359(6) 0.0315(11) Uani d . 1 . .
    C C9 0.4603(9) 0.30768(10) 0.5600(6) 0.0339(11) Uani d . 1 . .
    H H9 0.5465 0.3104 0.5071 0.041 Uiso calc R 1 . .
    C C10 0.3696(10) 0.28052(10) 0.5618(6) 0.0366(12) Uani d . 1 . .
    H H10 0.3878 0.2651 0.5067 0.044 Uiso calc R 1 . .
    C C11 0.2507(9) 0.27635(9) 0.6465(6) 0.0322(12) Uani d . 1 . .
    C C12 0.2179(9) 0.29916(10) 0.7254(6) 0.0338(12) Uani d . 1 . .
    H H12 0.1379 0.2962 0.7820 0.041 Uiso calc R 1 . .
    C C13 0.3047(9) 0.32640(10) 0.7197(6) 0.0349(12) Uani d . 1 . .
    H H13 0.2823 0.3419 0.7726 0.042 Uiso calc R 1 . .
    C C14 0.2517(10) 0.22375(10) 0.6487(6) 0.0313(12) Uani d . 1 . .
    C C15 0.5385(10) 0.21951(10) 0.7314(6) 0.0377(13) Uani d . 1 . .
    H H15 0.6668 0.2350 0.7849 0.045 Uiso calc R 1 . .
    C C16 0.6329(10) 0.19221(10) 0.7340(6) 0.0352(12) Uani d . 1 . .
    H H16 0.8251 0.1895 0.7878 0.042 Uiso calc R 1 . .
    C C17 0.4477(9) 0.16882(10) 0.6583(6) 0.0339(12) Uani d . 1 . .
    C C18 0.1595(9) 0.17341(10) 0.5739(6) 0.0357(12) Uani d . 1 . .
    H H18 0.0316 0.1579 0.5211 0.043 Uiso calc R 1 . .
    C C19 0.0608(9) 0.20082(10) 0.5677(6) 0.0349(12) Uani d . 1 . .
    H H19 -0.1331 0.2038 0.5092 0.042 Uiso calc R 1 . .
    C C20 0.4768(10) 0.11806(10) 0.6915(6) 0.0389(13) Uani d . 1 . .
    H H20 0.3650 0.1194 0.7276 0.047 Uiso calc R 1 . .
    C C21 0.5609(9) 0.08991(10) 0.6732(6) 0.0348(12) Uani d . 1 . .
    C C22 0.7033(10) 0.08644(11) 0.6017(6) 0.0386(12) Uani d . 1 . .
    C C23 0.7609(11) 0.05915(12) 0.5731(7) 0.0485(14) Uani d . 1 . .
    H H23 0.8522 0.0570 0.5231 0.058 Uiso calc R 1 . .
    C C24 0.6833(11) 0.03516(12) 0.6185(7) 0.0555(16) Uani d . 1 . .
    H H24 0.7213 0.0168 0.5983 0.067 Uiso calc R 1 . .
    C C25 0.5489(12) 0.03808(12) 0.6941(7) 0.0549(15) Uani d . 1 . .
    H H25 0.5031 0.0218 0.7284 0.066 Uiso calc R 1 . .
    C C26 0.4831(11) 0.06532(11) 0.7186(6) 0.0443(13) Uani d . 1 . .
    H H26 0.3868 0.0673 0.7652 0.053 Uiso calc R 1 . .
loop_
    _atom_site_aniso_label
    _atom_site_aniso_U_11
    _atom_site_aniso_U_22
    _atom_site_aniso_U_33
    _atom_site_aniso_U_12
    _atom_site_aniso_U_13
    _atom_site_aniso_U_23
    O1 0.046(2) 0.053(3) 0.078(3) 0.0038(19) 0.041(2) -0.001(2)
    O2 0.0476(19) 0.0225(19) 0.051(2) 0.0009(16) 0.0340(18) 0.0014(14)
    O3 0.072(3) 0.046(3) 0.075(3) -0.003(2) 0.059(2) -0.002(2)
    N1 0.043(2) 0.031(2) 0.036(2) -0.003(2) 0.026(2) -0.0042(18)
    N2 0.036(2) 0.034(3) 0.038(2) -0.0007(19) 0.020(2) -0.0003(18)
    C1 0.046(3) 0.038(3) 0.040(3) -0.002(3) 0.029(3) -0.003(2)
    C2 0.036(3) 0.029(3) 0.036(3) -0.002(2) 0.023(2) -0.001(2)
    C3 0.047(3) 0.034(3) 0.046(3) 0.000(3) 0.029(3) -0.001(2)
    C4 0.070(4) 0.030(3) 0.053(4) 0.003(3) 0.037(3) -0.002(3)
    C5 0.071(4) 0.039(4) 0.053(4) -0.021(3) 0.039(3) -0.007(3)
    C6 0.054(3) 0.051(4) 0.053(4) -0.008(3) 0.036(3) -0.001(3)
    C7 0.035(3) 0.035(3) 0.042(3) 0.002(2) 0.025(2) -0.002(2)
    C8 0.032(3) 0.028(3) 0.031(3) 0.001(2) 0.019(2) 0.000(2)
    C9 0.040(3) 0.033(3) 0.036(3) 0.000(2) 0.027(2) -0.002(2)
    C10 0.048(3) 0.029(3) 0.039(3) 0.006(2) 0.031(3) 0.000(2)
    C11 0.036(3) 0.028(3) 0.028(3) 0.002(2) 0.019(2) 0.001(2)
    C12 0.037(3) 0.034(3) 0.034(3) 0.003(2) 0.025(2) -0.002(2)
    C13 0.044(3) 0.028(3) 0.036(3) 0.002(2) 0.027(3) -0.006(2)
    C14 0.038(3) 0.027(3) 0.032(3) 0.002(2) 0.024(3) 0.001(2)
    C15 0.040(3) 0.032(3) 0.033(3) -0.005(2) 0.019(3) -0.001(2)
    C16 0.032(3) 0.029(3) 0.037(3) -0.002(2) 0.019(2) -0.002(2)
    C17 0.036(3) 0.037(3) 0.030(3) 0.001(2) 0.022(2) -0.001(2)
    C18 0.039(3) 0.026(3) 0.039(3) -0.006(2) 0.023(2) -0.005(2)
    C19 0.032(3) 0.036(3) 0.034(3) -0.003(2) 0.020(2) 0.000(2)
    C20 0.044(3) 0.036(3) 0.039(3) -0.003(3) 0.028(3) -0.001(2)
    C21 0.033(3) 0.031(3) 0.037(3) -0.001(2) 0.020(2) -0.001(2)
    C22 0.039(3) 0.032(3) 0.041(3) 0.002(2) 0.024(3) 0.000(2)
    C23 0.045(3) 0.046(4) 0.052(4) 0.006(3) 0.030(3) -0.003(3)
    C24 0.049(3) 0.037(4) 0.059(4) 0.006(3) 0.025(3) -0.005(3)
    C25 0.061(4) 0.032(3) 0.056(4) -0.002(3) 0.030(3) 0.008(3)
    C26 0.052(3) 0.033(3) 0.048(3) -0.003(3) 0.032(3) 0.005(2)
_geom_special_details
;
All s.u.'s (except the s.u. in the dihedral angle between two l.s. planes) are
estimated using the full covariance matrix. The cell s.u.'s are taken into
account individually in the estimation of s.u.'s in distances, angles and
torsion angles; correlations between s.u.'s in cell parameters are only used
when they are defined by crystal symmetry. An approximate (isotropic)
treatment of cell s.u.'s is used for estimating s.u.'s involving l.s. planes.
;
loop_
    _geom_bond_atom_site_label_1
    _geom_bond_atom_site_label_2
    _geom_bond_site_symmetry_2
    _geom_bond_distance
    _geom_bond_publ_flag
    O1 C1 . 1.350(5) ?
    O1 H1o . 0.8200 ?
    O2 C14 . 1.388(5) ?
    O2 C11 . 1.399(5) ?
    O3 C22 . 1.356(5) ?
    O3 H3o . 0.8200 ?
    N1 C7 . 1.285(5) ?
    N1 C8 . 1.416(6) ?
    N2 C20 . 1.295(5) ?
    N2 C17 . 1.418(6) ?
    C1 C6 . 1.388(7) ?
    C1 C2 . 1.395(6) ?
    C2 C3 . 1.396(6) ?
    C2 C7 . 1.438(6) ?
    C3 C4 . 1.383(6) ?
    C3 H3 . 0.9300 ?
    C4 C5 . 1.379(7) ?
    C4 H4 . 0.9300 ?
    C5 C6 . 1.375(7) ?
    C5 H5 . 0.9300 ?
    C6 H6 . 0.9300 ?
    C7 H7 . 0.9300 ?
    C8 C9 . 1.387(6) ?
    C8 C13 . 1.392(6) ?
    C9 C10 . 1.374(6) ?
    C9 H9 . 0.9300 ?
    C10 C11 . 1.385(6) ?
    C10 H10 . 0.9300 ?
    C11 C12 . 1.376(6) ?
    C12 C13 . 1.378(6) ?
    C12 H12 . 0.9300 ?
    C13 H13 . 0.9300 ?
    C14 C19 . 1.381(6) ?
    C14 C15 . 1.382(6) ?
    C15 C16 . 1.378(6) ?
    C15 H15 . 0.9300 ?
    C16 C17 . 1.381(6) ?
    C16 H16 . 0.9300 ?
    C17 C18 . 1.389(6) ?
    C18 C19 . 1.385(6) ?
    C18 H18 . 0.9300 ?
    C19 H19 . 0.9300 ?
    C20 C21 . 1.447(6) ?
    C20 H20 . 0.9300 ?
    C21 C26 . 1.397(6) ?
    C21 C22 . 1.398(7) ?
    C22 C23 . 1.380(6) ?
    C23 C24 . 1.374(7) ?
    C23 H23 . 0.9300 ?
    C24 C25 . 1.386(8) ?
    C24 H24 . 0.9300 ?
    C25 C26 . 1.383(7) ?
    C25 H25 . 0.9300 ?
    C26 H26 . 0.9300 ?
loop_
    _geom_angle_atom_site_label_1
    _geom_angle_atom_site_label_2
    _geom_angle_atom_site_label_3
    _geom_angle_site_symmetry_1
    _geom_angle_site_symmetry_3
    _geom_angle
    _geom_angle_publ_flag
    C1 O1 H1o . . 109.5 ?
    C14 O2 C11 . . 121.5(4) ?
    C22 O3 H3o . . 109.5 ?
    C7 N1 C8 . . 120.5(4) ?
    C20 N2 C17 . . 120.7(4) ?
    O1 C1 C6 . . 118.5(5) ?
    O1 C1 C2 . . 121.6(4) ?
    C6 C1 C2 . . 120.0(5) ?
    C1 C2 C3 . . 118.7(5) ?
    C1 C2 C7 . . 121.7(4) ?
    C3 C2 C7 . . 119.5(4) ?
    C4 C3 C2 . . 121.3(5) ?
    C4 C3 H3 . . 119.4 ?
    C2 C3 H3 . . 119.4 ?
    C5 C4 C3 . . 118.9(5) ?
    C5 C4 H4 . . 120.6 ?
    C3 C4 H4 . . 120.6 ?
    C6 C5 C4 . . 121.1(5) ?
    C6 C5 H5 . . 119.4 ?
    C4 C5 H5 . . 119.4 ?
    C5 C6 C1 . . 120.0(5) ?
    C5 C6 H6 . . 120.0 ?
    C1 C6 H6 . . 120.0 ?
    N1 C7 C2 . . 122.0(4) ?
    N1 C7 H7 . . 119.0 ?
    C2 C7 H7 . . 119.0 ?
    C9 C8 C13 . . 118.4(4) ?
    C9 C8 N1 . . 118.5(4) ?
    C13 C8 N1 . . 122.9(4) ?
    C10 C9 C8 . . 121.1(4) ?
    C10 C9 H9 . . 119.5 ?
    C8 C9 H9 . . 119.5 ?
    C9 C10 C11 . . 119.4(4) ?
    C9 C10 H10 . . 120.3 ?
    C11 C10 H10 . . 120.3 ?
    C12 C11 C10 . . 120.7(4) ?
    C12 C11 O2 . . 115.3(4) ?
    C10 C11 O2 . . 123.8(4) ?
    C11 C12 C13 . . 119.4(4) ?
    C11 C12 H12 . . 120.3 ?
    C13 C12 H12 . . 120.3 ?
    C12 C13 C8 . . 121.0(4) ?
    C12 C13 H13 . . 119.5 ?
    C8 C13 H13 . . 119.5 ?
    C19 C14 C15 . . 120.2(4) ?
    C19 C14 O2 . . 115.6(4) ?
    C15 C14 O2 . . 124.1(4) ?
    C16 C15 C14 . . 119.5(5) ?
    C16 C15 H15 . . 120.2 ?
    C14 C15 H15 . . 120.2 ?
    C15 C16 C17 . . 121.3(4) ?
    C15 C16 H16 . . 119.3 ?
    C17 C16 H16 . . 119.3 ?
    C16 C17 C18 . . 118.6(5) ?
    C16 C17 N2 . . 118.7(4) ?
    C18 C17 N2 . . 122.5(4) ?
    C19 C18 C17 . . 120.6(4) ?
    C19 C18 H18 . . 119.7 ?
    C17 C18 H18 . . 119.7 ?
    C14 C19 C18 . . 119.7(4) ?
    C14 C19 H19 . . 120.2 ?
    C18 C19 H19 . . 120.2 ?
    N2 C20 C21 . . 121.0(5) ?
    N2 C20 H20 . . 119.5 ?
    C21 C20 H20 . . 119.5 ?
    C26 C21 C22 . . 118.9(5) ?
    C26 C21 C20 . . 118.9(5) ?
    C22 C21 C20 . . 122.0(4) ?
    O3 C22 C23 . . 118.4(5) ?
    O3 C22 C21 . . 121.1(4) ?
    C23 C22 C21 . . 120.5(5) ?
    C24 C23 C22 . . 119.9(5) ?
    C24 C23 H23 . . 120.0 ?
    C22 C23 H23 . . 120.0 ?
    C23 C24 C25 . . 120.6(5) ?
    C23 C24 H24 . . 119.7 ?
    C25 C24 H24 . . 119.7 ?
    C26 C25 C24 . . 119.9(5) ?
    C26 C25 H25 . . 120.1 ?
    C24 C25 H25 . . 120.1 ?
    C25 C26 C21 . . 120.1(5) ?
    C25 C26 H26 . . 119.9 ?
    C21 C26 H26 . . 119.9 ?
loop_
    _geom_torsion_atom_site_label_1
    _geom_torsion_atom_site_label_2
    _geom_torsion_atom_site_label_3
    _geom_torsion_atom_site_label_4
    _geom_torsion_site_symmetry_1
    _geom_torsion_site_symmetry_2
    _geom_torsion_site_symmetry_3
    _geom_torsion_site_symmetry_4
    _geom_torsion
    _geom_torsion_publ_flag
    O1 C1 C2 C3 . . . . -178.2(4) ?
    C6 C1 C2 C3 . . . . 1.9(7) ?
    O1 C1 C2 C7 . . . . 5.1(7) ?
    C6 C1 C2 C7 . . . . -174.8(5) ?
    C1 C2 C3 C4 . . . . -0.2(7) ?
    C7 C2 C3 C4 . . . . 176.6(4) ?
    C2 C3 C4 C5 . . . . -1.5(8) ?
    C3 C4 C5 C6 . . . . 1.6(8) ?
    C4 C5 C6 C1 . . . . 0.1(8) ?
    O1 C1 C6 C5 . . . . 178.3(5) ?
    C2 C1 C6 C5 . . . . -1.8(7) ?
    C8 N1 C7 C2 . . . . 173.4(4) ?
    C1 C2 C7 N1 . . . . -6.6(7) ?
    C3 C2 C7 N1 . . . . 176.7(4) ?
    C7 N1 C8 C9 . . . . 140.4(4) ?
    C7 N1 C8 C13 . . . . -43.6(6) ?
    C13 C8 C9 C10 . . . . 2.1(6) ?
    N1 C8 C9 C10 . . . . 178.3(4) ?
    C8 C9 C10 C11 . . . . -2.3(7) ?
    C9 C10 C11 C12 . . . . 1.2(7) ?
    C9 C10 C11 O2 . . . . 176.5(4) ?
    C14 O2 C11 C12 . . . . -152.1(4) ?
    C14 O2 C11 C10 . . . . 32.4(6) ?
    C10 C11 C12 C13 . . . . 0.0(7) ?
    O2 C11 C12 C13 . . . . -175.7(4) ?
    C11 C12 C13 C8 . . . . -0.2(7) ?
    C9 C8 C13 C12 . . . . -0.9(6) ?
    N1 C8 C13 C12 . . . . -176.9(4) ?
    C11 O2 C14 C19 . . . . -151.5(4) ?
    C11 O2 C14 C15 . . . . 31.5(6) ?
    C19 C14 C15 C16 . . . . -0.7(7) ?
    O2 C14 C15 C16 . . . . 176.3(4) ?
    C14 C15 C16 C17 . . . . -1.1(7) ?
    C15 C16 C17 C18 . . . . 1.8(7) ?
    C15 C16 C17 N2 . . . . 177.5(4) ?
    C20 N2 C17 C16 . . . . 140.5(4) ?
    C20 N2 C17 C18 . . . . -44.0(6) ?
    C16 C17 C18 C19 . . . . -0.7(7) ?
    N2 C17 C18 C19 . . . . -176.2(4) ?
    C15 C14 C19 C18 . . . . 1.7(7) ?
    O2 C14 C19 C18 . . . . -175.5(4) ?
    C17 C18 C19 C14 . . . . -1.0(7) ?
    C17 N2 C20 C21 . . . . 173.5(4) ?
    N2 C20 C21 C26 . . . . 177.0(4) ?
    N2 C20 C21 C22 . . . . -6.7(7) ?
    C26 C21 C22 O3 . . . . -178.7(4) ?
    C20 C21 C22 O3 . . . . 5.0(7) ?
    C26 C21 C22 C23 . . . . 1.3(7) ?
    C20 C21 C22 C23 . . . . -175.1(4) ?
    O3 C22 C23 C24 . . . . 178.6(4) ?
    C21 C22 C23 C24 . . . . -1.3(8) ?
    C22 C23 C24 C25 . . . . -0.4(8) ?
    C23 C24 C25 C26 . . . . 2.2(8) ?
    C24 C25 C26 C21 . . . . -2.3(8) ?
    C22 C21 C26 C25 . . . . 0.6(7) ?
    C20 C21 C26 C25 . . . . 177.0(4) ?
loop_
    _geom_hbond_atom_site_label_D
    _geom_hbond_atom_site_label_H
    _geom_hbond_atom_site_label_A
    _geom_hbond_site_symmetry_A
    _geom_hbond_distance_DH
    _geom_hbond_distance_HA
    _geom_hbond_distance_DA
    _geom_hbond_angle_DHA
    O1 H1o N1 . 0.82 1.88 2.602(5) 147
    O3 H3o N2 . 0.82 1.86 2.589(5) 147
    C23 H23 Cg1 4_543 0.93 2.90 3.556(6) 129
    C26 H26 Cg1 4_544 0.93 2.90 3.566(6) 129
    C16 H16 Cg2 4_644 0.93 2.76 3.469(6) 133
    C19 H19 Cg2 4_443 0.93 2.86 3.582(5) 135
    C9 H9 Cg3 4_543 0.93 2.76 3.462(5) 133
    C12 H12 Cg3 4_544 0.93 2.88 3.584(5) 134
    C3 H3 Cg4 4_443 0.93 2.87 3.512(6) 128
    C6 H6 Cg4 4_644 0.93 2.95 3.626(7) 131
