# Supplementary material for: 2-[N-(4-{4-[(E)-(2-Hydroxybenzyl­idene)amino]phenoxy}phenyl)carbox­imidoyl]phenol
Source: Acta Crystallogr Sect E Struct Rep Online. 2011 Mar 5;67(Pt 4):o798. doi: 10.1107/S1600536811007847 (PMC3100046; doi:10.1107/S1600536811007847)
Supplement: Supplementary file 2 [file e-67-0o798-Isup2.hkl]

#
# h,k,l, Fc-squared, Fo-squared, sigma(Fo-squared) and status flag
#
data_I
_shelx_title ' ev04733s in P-1                  P21/c'
_shelx_refln_list_code          4
_shelx_F_calc_maximum      275.06
_exptl_crystal_F_000       856.00
_reflns_d_resolution_high  0.8410
 
loop_
 _symmetry_equiv_pos_as_xyz
 'x, y, z'
 '-x, y+1/2, -z+1/2'
 '-x, -y, -z'
 'x, -y-1/2, z-1/2'
 
_cell_length_a     6.0234
_cell_length_b    46.2250
_cell_length_c     9.4371
_cell_angle_alpha  90.000
_cell_angle_beta  129.636
_cell_angle_gamma  90.000
 
_shelx_F_squared_multiplier     1.000
 
loop_
 _refln_index_h
 _refln_index_k
 _refln_index_l
 _refln_F_squared_calc
 _refln_F_squared_meas
 _refln_F_squared_sigma
 _refln_observed_status
   1   0   0    38765.18    46963.20   2828.64 o
   2   0   0      393.01      404.19     31.20 o
   3   0   0     1324.93     1401.21     91.12 o
   4   0   0      442.94      431.76     51.97 o
   5   0   0       25.15       15.59     31.55 o
   1   1   0     5412.17     4878.24    209.08 o
   2   1   0       26.90       24.97      7.60 o
   3   1   0        3.03       10.49     10.38 o
   4   1   0        4.31      -18.69     14.91 o
   5   1   0        0.04       14.58     21.11 o
   1   2   0      331.62      353.91     32.19 o
   2   2   0        0.34       -1.36      8.26 o
   3   2   0      142.13      150.52     15.19 o
   4   2   0       44.94       35.05     17.50 o
   5   2   0       41.91       47.16     33.83 o
   1   3   0    28024.92    31634.04   1907.82 o
   2   3   0     2472.11     2511.09    109.90 o
   3   3   0      289.55      379.78     26.31 o
   4   3   0        1.96       -3.65     15.26 o
   5   3   0      231.55      268.37     37.76 o
   0   4   0     3899.03     3452.26    381.80 o
   1   4   0     2353.27     2046.78    150.70 o
   2   4   0     3135.81     2967.38    129.42 o
   3   4   0      157.38      180.25     18.31 o
   4   4   0       97.25      113.52     21.12 o
   5   4   0       10.04        7.08     49.51 o
   1   5   0      831.07      634.14     31.26 o
   2   5   0      183.09      240.56     17.39 o
   3   5   0       39.64       34.09     11.85 o
   4   5   0        0.01      -14.41     15.84 o
   5   5   0        5.24        8.83     24.23 o
   0   6   0     7677.47     7511.61    774.87 o
   1   6   0     1641.33     1465.80     69.66 o
   2   6   0      773.64      697.10     47.16 o
   3   6   0       43.72       40.28     12.52 o
   4   6   0       99.67      117.64     21.60 o
   5   6   0       26.52      -19.66     22.97 o
   1   7   0      176.55      221.70     14.58 o
   2   7   0       52.99       27.50      7.87 o
   3   7   0      101.97       94.71     21.41 o
   4   7   0      114.58       92.56     20.44 o
   5   7   0      228.67      189.48     33.69 o
   0   8   0    10186.49     9649.30    726.22 o
   1   8   0      851.86      679.61     44.24 o
   2   8   0      185.27      189.14     15.10 o
   3   8   0       25.77       -0.18     10.28 o
   4   8   0        0.70       -0.51     14.91 o
   5   8   0       12.60       68.06     27.11 o
   1   9   0        4.76        7.61      7.04 o
   2   9   0      318.20      346.13     22.24 o
   3   9   0       10.85        0.21     10.30 o
   4   9   0        0.64       -3.20     14.65 o
   5   9   0       99.89      122.52     41.59 o
   0  10   0      240.50      258.63     24.95 o
   1  10   0      747.85      685.29     44.66 o
   2  10   0       14.13       19.16      8.46 o
   3  10   0      144.45      144.07     16.96 o
   4  10   0       87.48       71.04     19.85 o
   5  10   0       53.43       23.47     25.40 o
   1  11   0     1544.52     1359.46     85.28 o
   2  11   0        8.14       -6.87      7.63 o
   3  11   0       35.84       29.97     11.94 o
   4  11   0       14.72       11.30     17.34 o
   5  11   0       68.77       51.75     27.73 o
   0  12   0     3809.08     3202.66    243.83 o
   1  12   0      429.82      333.60     25.24 o
   2  12   0      105.07      107.59     13.73 o
   3  12   0      164.65      181.25     18.51 o
   4  12   0       35.80       17.97     18.38 o
   5  12   0       10.49       33.21     31.08 o
   1  13   0       86.23       64.87     12.34 o
   2  13   0      255.09      244.63     20.25 o
   3  13   0      661.35      579.10     32.80 o
   4  13   0      350.97      393.30     36.49 o
   5  13   0        1.57       -6.56     31.60 o
   0  14   0     3734.45     3060.83    233.51 o
   1  14   0      566.90      558.08     39.26 o
   2  14   0       17.77       10.18      9.02 o
   3  14   0       10.60       31.45     22.05 o
   4  14   0      163.99      202.20     31.91 o
   5  14   0        6.29       25.86     31.02 o
   1  15   0       60.27      130.59     21.06 o
   2  15   0      541.33      493.07     30.56 o
   3  15   0      769.76      660.55     40.63 o
   4  15   0      423.10      503.76     48.52 o
   5  15   0        6.92        9.77     31.50 o
   0  16   0      276.76      264.93     42.44 o
   1  16   0     2768.62     2513.59    160.57 o
   2  16   0       24.37       18.16     11.55 o
   3  16   0       79.46      135.43     25.71 o
   4  16   0      385.78      459.14     46.02 o
   5  16   0        0.02      -44.44     29.63 o
   1  17   0        3.27       27.53     10.89 o
   2  17   0     1523.49     1432.29     79.02 o
   3  17   0       31.99       18.25     16.29 o
   4  17   0       23.93       15.96     20.78 o
   5  17   0        0.09      -45.78     30.52 o
   0  18   0      279.06      243.00     39.59 o
   1  18   0      824.17      854.52     70.89 o
   2  18   0      314.89      504.37     28.31 o
   3  18   0       94.08      109.43     21.78 o
   4  18   0       10.82        0.29     21.19 o
   5  18   0       27.28       59.60     67.68 o
   1  19   0     5551.44     5344.94    336.86 o
   2  19   0     7582.95     7398.28    351.45 o
   3  19   0       19.36       30.08     18.67 o
   4  19   0       59.94       53.20     23.52 o
   5  19   0       14.28       -1.27     32.56 o
   0  20   0      337.39      348.01     37.78 o
   1  20   0     3103.06     3198.17    203.35 o
   2  20   0      616.09      678.45     49.46 o
   3  20   0      203.72      196.04     28.51 o
   4  20   0        8.12      -13.91     19.52 o
   5  20   0        1.41       -9.88     32.99 o
   2  21   0      108.12      122.59     32.71 o
   3  21   0       60.60       54.47     20.89 o
   4  21   0        0.01       -1.23     20.74 o
   5  21   0        0.03       -4.77     33.20 o
   0  22   0       63.37       50.63     14.51 o
   1  22   0     3743.98     3811.34    206.45 o
   2  22   0        0.02      -18.13     12.09 o
   3  22   0       24.81       45.24     19.10 o
   4  22   0      165.40      173.04     30.46 o
   5  22   0       13.83       -5.34     33.59 o
   1  23   0      627.78      628.75     38.10 o
   2  23   0        0.16      -18.71     12.47 o
   3  23   0     1442.91     1226.49     83.58 o
   4  23   0      374.89      359.82     53.64 o
   5  23   0       20.10        7.99     45.71 o
   0  24   0       88.22       60.52     16.52 o
   1  24   0       40.87       91.63     21.36 o
   2  24   0        5.66        3.53     13.60 o
   3  24   0       53.35      116.24     23.75 o
   4  24   0       69.89       82.97     24.82 o
   1  25   0      566.54      485.15     33.44 o
   2  25   0      152.31       81.79     65.30 o
   3  25   0      207.37      252.91     32.34 o
   4  25   0        0.02      -17.84     29.32 o
   0  26   0        0.13       10.34     13.31 o
   1  26   0      326.41      302.32     31.13 o
   2  26   0        8.98      -13.84     14.87 o
   3  26   0      370.77      420.82     42.49 o
   4  26   0       32.96       -3.50     22.33 o
   1  27   0      359.41      479.93     49.49 o
   2  27   0       26.41       18.06     17.05 o
   3  27   0       52.41       73.22     22.96 o
   4  27   0       36.82        1.52     22.28 o
   0  28   0     1028.10      877.36     73.45 o
   1  28   0       16.52       13.65     14.43 o
   2  28   0       45.91       56.03     20.11 o
   3  28   0        1.66      -25.70     17.13 o
   4  28   0       15.67      -13.22     21.01 o
   1  29   0        0.11        5.91     15.40 o
   2  29   0       30.63       18.44     18.54 o
   3  29   0        5.01       -0.47     19.81 o
   4  29   0       18.61       35.41     26.36 o
   0  30   0       59.27       35.54     17.62 o
   1  30   0       83.07       76.47     19.73 o
   2  30   0       29.77        1.01     17.08 o
   3  30   0       54.10       17.81     20.53 o
   4  30   0       13.39       17.80     23.98 o
   1  31   0       87.86       67.04     28.51 o
   2  31   0        2.50        1.01     18.15 o
   3  31   0        0.04      -13.76     18.25 o
   4  31   0       17.65      -10.62     24.68 o
   0  32   0      218.22      219.35     60.64 o
   1  32   0      465.52      544.77     47.54 o
   2  32   0       46.93       18.74     19.21 o
   3  32   0        7.63      -25.73     19.69 o
   4  32   0        9.35      -32.74     24.05 o
   1  33   0      217.76      251.18     33.73 o
   2  33   0       28.25       19.71     20.79 o
   3  33   0        2.51        0.89     21.22 o
   4  33   0        9.82      -34.63     28.52 o
   0  34   0      374.72      471.37    106.91 o
   1  34   0       52.37       73.85     31.57 o
   2  34   0        3.09      -25.41     17.67 o
   3  34   0       11.38      -28.57     20.52 o
   4  34   0       23.59       -9.50     25.08 o
   1  35   0      100.34      119.12     22.92 o
   2  35   0        6.99       -4.15     19.24 o
   3  35   0       62.85        3.94     22.60 o
   4  35   0        4.79      -24.43     24.96 o
   0  36   0     5079.63     4594.54    522.91 o
   1  36   0       61.75       69.63     21.36 o
   2  36   0        8.56       -5.22     24.36 o
   3  36   0       89.50       78.45     26.53 o
   4  36   0       22.94      -31.62     31.62 o
   1  37   0       11.59      105.41     23.18 o
   2  37   0       35.53       19.09     20.91 o
   3  37   0       10.19       -4.31     24.09 o
   4  37   0       10.29      -46.34     30.90 o
   0  38   0     9221.64     8347.66    937.04 o
   1  38   0     2403.97     2267.72    150.85 o
   2  38   0      109.38      103.88     26.16 o
   3  38   0      262.35      223.86     35.12 o
   1  39   0     3658.22     3251.36    212.02 o
   2  39   0       27.44       -1.30     20.26 o
   3  39   0       25.09       -7.97     23.48 o
   0  40   0      560.50      881.16    130.78 o
   1  40   0     1199.40     1150.32     82.38 o
   2  40   0      321.06      325.37     40.39 o
   3  40   0        1.96       -2.39     24.22 o
   1  41   0      293.94      458.28     46.66 o
   2  41   0      146.37      217.24     38.33 o
   3  41   0       16.88        9.37     24.23 o
   0  42   0      494.09      604.97    102.17 o
   1  42   0     1473.00     1213.60     87.11 o
   2  42   0     1052.51      937.63     75.70 o
   3  42   0       14.66       34.89     26.95 o
   1  43   0        0.41       24.97     29.96 o
   2  43   0       37.33       55.60     26.06 o
   3  43   0        6.21      -13.38     29.50 o
   0  44   0        7.47       -6.48     40.12 o
   1  44   0      130.02      102.98     37.57 o
   2  44   0        0.00        2.22     25.33 o
   3  44   0       59.50       34.40     34.77 o
   1  45   0      174.66      116.92     43.65 o
   2  45   0      102.66       94.94     30.36 o
   3  45   0       52.75        6.35     35.12 o
   0  46   0      243.20      101.53     52.16 o
   1  46   0       14.66        9.26     32.11 o
   2  46   0        7.58        2.02     27.33 o
   3  46   0        7.84      -27.68     34.42 o
   1  47   0       44.17       66.64     36.64 o
   2  47   0       10.43        9.62     27.18 o
   0  48   0       18.87      130.93     57.11 o
   1  48   0        0.62      -43.49     29.00 o
   2  48   0        1.73       -3.73     52.84 o
   1  49   0        2.50       11.19     34.25 o
   2  49   0        1.73       17.06     47.14 o
   0  50   0        0.98      -47.76     42.98 o
   1  50   0       19.71        9.96     35.36 o
   2  50   0        2.12      -46.26     45.78 o
   1  51   0       31.19       57.31     58.03 o
   2  51   0       23.66       23.54     55.81 o
   0  52   0        0.01      -61.20     47.96 o
   1  52   0        0.47      -11.60     35.94 o
   1  53   0       55.13       81.99     51.52 o
   0  54   0       21.98       45.37     57.31 o
   1  54   0        0.50        8.19     40.06 o
  -5   1   1        2.34       -4.21     18.79 o
  -4   1   1      215.66      273.48     27.03 o
  -3   1   1       25.18       26.28      8.89 o
  -2   1   1     1246.95     1084.16     48.28 o
  -1   1   1        0.03        4.43      3.35 o
   0   1   1       56.56       57.20      5.16 o
   1   1   1     3084.30     2757.23    119.71 o
   2   1   1     3852.41     3739.35    162.60 o
   3   1   1        5.27        3.79     11.48 o
   4   1   1        0.02      -24.56     16.79 o
   5   1   1        0.98       -1.75     23.93 o
  -5   2   1        0.02      -21.81     17.24 o
  -4   2   1       39.59       42.24     14.88 o
  -3   2   1      575.78      526.33     27.01 o
  -2   2   1     1160.35      896.97     40.29 o
  -1   2   1       12.07       17.54      3.91 o
   0   2   1       78.68       76.10      8.24 o
   1   2   1    14640.89    15203.96    649.10 o
   2   2   1     2467.72     2375.44    104.97 o
   3   2   1       99.73       89.31     14.84 o
   4   2   1        8.39       -6.58     17.82 o
   5   2   1        5.96       -1.10     29.42 o
  -5   3   1        7.42       -6.49     18.01 o
  -4   3   1        2.14       -1.46     15.10 o
  -3   3   1        3.83       -0.37      7.83 o
  -2   3   1      355.10      320.98     17.34 o
  -1   3   1        0.29        0.48      3.25 o
   0   3   1       56.61       71.93      8.15 o
   1   3   1     7320.22     7058.05    302.74 o
   2   3   1      554.90      527.98     26.81 o
   3   3   1       70.86       65.48     13.90 o
   4   3   1       14.48      -22.43     16.79 o
   5   3   1        6.08        9.49     27.76 o
  -5   4   1        0.14      -28.74     19.16 o
  -4   4   1      373.83      502.81     38.24 o
  -3   4   1       80.57       59.98      9.65 o
  -2   4   1       61.28       50.07     13.18 o
  -1   4   1       11.51        6.57      4.03 o
   0   4   1       25.48       30.91      6.30 o
   1   4   1     8522.62     7972.57    370.76 o
   2   4   1      308.31      401.73     24.14 o
   3   4   1        1.40       -3.63     12.03 o
   4   4   1       11.35       -0.38     18.01 o
   5   4   1        1.47       -6.28     27.78 o
  -5   5   1       46.65       37.31     22.78 o
  -4   5   1       32.60       50.34     16.44 o
  -3   5   1       45.75       37.23     15.49 o
  -2   5   1      855.93      723.81     36.40 o
  -1   5   1        0.00       -5.83      3.89 o
   0   5   1      444.39      380.84     25.17 o
   1   5   1     5327.76     5222.70    274.16 o
   2   5   1       75.59       81.55     12.11 o
   3   5   1       51.94       48.62     14.30 o
   4   5   1       39.03       11.84     18.23 o
   5   5   1        0.35       -2.04     28.65 o
  -5   6   1        0.14        0.05     20.82 o
  -4   6   1        3.05        0.07     14.11 o
  -3   6   1      285.21      289.88     24.12 o
  -2   6   1       17.19       25.94     11.49 o
  -1   6   1        2.31        5.33      3.73 o
   0   6   1      289.74      234.14     16.69 o
   1   6   1      430.45      488.85     28.91 o
   2   6   1     3050.28     2813.74    134.19 o
   3   6   1       40.24       35.57     14.23 o
   4   6   1        3.58       -7.25     19.64 o
   5   6   1        0.05      -29.12     27.50 o
  -5   7   1        8.01      -30.22     20.15 o
  -4   7   1      112.35      113.33     38.54 o
  -3   7   1        4.31      -12.17      8.11 o
  -2   7   1      566.54      488.53     25.84 o
  -1   7   1        0.01       -5.54      5.34 o
   0   7   1      204.12      231.44     26.63 o
   1   7   1     1895.46     1564.84     97.75 o
   2   7   1      351.40      475.14     28.59 o
   3   7   1        2.34       -7.92     12.27 o
   4   7   1        2.61      -16.97     17.99 o
   5   7   1        1.34      -30.32     34.04 o
  -5   8   1      138.75      105.73     27.36 o
  -4   8   1       53.18       58.27     16.35 o
  -3   8   1        4.16      -12.47      8.31 o
  -2   8   1       49.57       37.59      7.88 o
  -1   8   1        2.67        0.92      5.78 o
   0   8   1       15.47       18.14      7.56 o
   1   8   1     2988.41     2636.96    279.04 o
   2   8   1        0.20       -9.49      8.42 o
   3   8   1       58.22       41.83     14.50 o
   4   8   1        2.34      -21.45     18.26 o
   5   8   1        1.80       18.98     33.48 o
  -5   9   1        0.52       22.58     22.69 o
  -4   9   1      498.06      599.12     43.29 o
  -3   9   1       20.99        7.42      8.97 o
  -2   9   1       93.11      106.09     10.66 o
  -1   9   1        0.61       -4.58      6.80 o
   0   9   1       51.17       58.09      9.48 o
   1   9   1       23.26        1.86      6.31 o
   2   9   1       23.45        9.36     11.36 o
   3   9   1        9.10        1.16     12.76 o
   4   9   1       59.28       44.58     24.01 o
   5   9   1       21.85      -34.36     32.92 o
  -5  10   1      163.59      159.45     30.41 o
  -4  10   1       10.30        5.52     12.99 o
  -3  10   1        0.01       -9.03      8.22 o
  -2  10   1        0.13       -7.51      5.01 o
  -1  10   1        4.53       -3.43      8.38 o
   0  10   1      169.19      171.27     15.87 o
   1  10   1     1562.79     1286.48     81.20 o
   2  10   1        6.84        4.83      9.34 o
   3  10   1      178.46      105.31     29.83 o
   4  10   1      143.02      129.02     41.09 o
  -5  11   1       38.34        4.79     23.49 o
  -4  11   1      489.13      557.20     36.36 o
  -3  11   1      299.19      354.39     24.49 o
  -2  11   1       39.09       48.71      7.20 o
  -1  11   1        0.01       -3.53      7.55 o
   0  11   1      549.98      437.72     29.94 o
   1  11   1      152.81      176.19     17.65 o
   2  11   1      186.18      199.35     22.15 o
   3  11   1        6.49      -10.02     13.15 o
   4  11   1        3.63       -3.05     26.17 o
  -5  12   1        1.76      -30.98     20.65 o
  -4  12   1      801.45      768.21     48.40 o
  -3  12   1        6.62       -2.26      9.20 o
  -2  12   1      418.58      365.10     20.73 o
  -1  12   1        0.03      -10.29      6.86 o
   0  12   1      355.38      322.00     37.46 o
   1  12   1      114.43      115.27     17.88 o
   2  12   1       67.79       61.67     12.41 o
   3  12   1        7.97      -16.46     13.58 o
   4  12   1       49.86       67.56     30.26 o
  -5  13   1       11.21       -4.31     22.47 o
  -4  13   1      194.50      200.97     24.77 o
  -3  13   1       56.16       46.82     11.24 o
  -2  13   1       42.16       47.35     10.09 o
  -1  13   1        0.56      -10.62      7.08 o
   0  13   1      222.97      261.98     23.68 o
   1  13   1     1409.01     1206.71     66.04 o
   2  13   1      354.07      410.82     30.12 o
   3  13   1        5.86        0.20     15.34 o
   4  13   1       69.61       48.68     42.89 o
  -5  14   1        4.74      -19.64     22.52 o
  -4  14   1       42.78       36.38     17.50 o
  -3  14   1       53.74       42.43     11.17 o
  -2  14   1        2.70      -12.90      8.60 o
  -1  14   1        0.00       -8.45      7.96 o
   0  14   1        0.29        0.49      6.75 o
   1  14   1      924.90      808.49     45.45 o
   2  14   1        8.69       -0.04     10.01 o
   3  14   1       88.77       73.79     17.75 o
   4  14   1      128.31      166.65     35.32 o
  -5  15   1       17.10       22.96     25.32 o
  -4  15   1        6.74       -7.68     15.06 o
  -3  15   1      467.70      490.58     32.39 o
  -2  15   1       13.23       18.11     11.07 o
  -1  15   1        0.00      -11.86      7.91 o
   0  15   1      145.30      166.37     15.02 o
   1  15   1      197.06      223.74     19.37 o
   2  15   1      481.32      476.65     32.89 o
   3  15   1       37.47       35.22     16.54 o
   4  15   1        0.19      -14.22     21.85 o
  -5  16   1       23.48       13.70     30.33 o
  -4  16   1      145.02      115.09     21.04 o
  -3  16   1     1238.92     1143.00     58.18 o
  -2  16   1      494.95      444.58     38.88 o
  -1  16   1        1.35       -1.95      8.58 o
   0  16   1      131.30      130.29     13.54 o
   1  16   1      548.11      471.42     28.27 o
   2  16   1      137.08      138.72     16.66 o
   3  16   1      648.83      811.39     64.61 o
   4  16   1       46.09       52.35     25.28 o
  -5  17   1       58.58       48.58     33.58 o
  -4  17   1       16.08       24.11     21.69 o
  -3  17   1       55.71       43.28     13.24 o
  -2  17   1       31.86       43.10     13.14 o
  -1  17   1        0.56       -4.60      8.43 o
   0  17   1       25.26       23.62      8.41 o
   1  17   1       21.55       28.16      8.65 o
   2  17   1       28.84       10.51     11.27 o
   3  17   1     1873.45     1712.94    112.82 o
   4  17   1      348.54      315.66     40.02 o
  -5  18   1        2.96       29.43     31.09 o
  -4  18   1      413.40      456.93     43.76 o
  -3  18   1      452.46      556.71     49.10 o
  -2  18   1       11.23       -0.08     11.07 o
  -1  18   1        3.01       11.27      9.84 o
   0  18   1      214.18      266.46     20.65 o
   1  18   1       18.66       17.59      9.01 o
   2  18   1        6.24       -4.26     10.59 o
   3  18   1       92.54       85.48     28.19 o
   4  18   1        0.28        2.34     23.72 o
  -5  19   1        0.29       -9.56     30.68 o
  -4  19   1      471.48      530.92     54.07 o
  -3  19   1       39.38       54.28     17.34 o
  -2  19   1       69.72       56.64     14.68 o
  -1  19   1        1.55       -3.70      9.86 o
   0  19   1      777.46      800.77     46.59 o
   1  19   1        3.27       -3.42     13.75 o
   2  19   1        8.21      -15.19     10.13 o
   3  19   1      461.48      549.18     51.81 o
   4  19   1        0.11      -28.50     21.94 o
  -5  20   1       87.29       57.08     34.14 o
  -4  20   1      562.36      564.01     50.31 o
  -3  20   1     2863.07     2689.98    148.21 o
  -2  20   1      128.29      163.16     20.88 o
  -1  20   1        0.28       -1.31      6.80 o
   0  20   1      191.60      246.14     20.00 o
   1  20   1     1429.32     1410.38     79.69 o
   2  20   1       16.01       13.84     12.01 o
   3  20   1      197.12      229.96     30.70 o
   4  20   1      232.66      268.44     39.09 o
  -5  21   1        0.00      -18.27     29.18 o
  -4  21   1       52.09       81.01     22.61 o
  -3  21   1      276.99      336.25     29.73 o
  -2  21   1       88.42      129.35     19.46 o
  -1  21   1        0.26       -6.84      6.91 o
   0  21   1        6.03        7.15      8.55 o
   1  21   1       40.02       61.30     12.35 o
   2  21   1      300.28      336.96     27.69 o
   3  21   1      856.67      798.19     58.39 o
   4  21   1      242.94      223.04     38.54 o
  -5  22   1       68.81       48.66     32.84 o
  -4  22   1      292.43      295.66     39.33 o
  -3  22   1        0.97        0.29     16.77 o
  -2  22   1       73.48      110.98     18.48 o
  -1  22   1       19.81       20.38      8.10 o
   0  22   1       40.07       28.71     10.21 o
   1  22   1      137.55      151.46     17.58 o
   2  22   1     1476.72     1306.27     86.52 o
   3  22   1      608.23      793.64     64.39 o
   4  22   1        2.47      -47.30     31.53 o
  -5  23   1      197.66      277.00     84.03 o
  -4  23   1      150.61      107.41     25.27 o
  -3  23   1      505.00      576.61     50.01 o
  -2  23   1      290.39      342.81     32.76 o
  -1  23   1        0.81       -6.46      7.66 o
   0  23   1       44.26       34.75     10.79 o
   1  23   1       87.68      116.02     15.12 o
   2  23   1      144.86      158.50     29.69 o
   3  23   1      408.89      475.84     45.94 o
   4  23   1        4.80        6.58     31.85 o
  -5  24   1      149.36       78.97     34.25 o
  -4  24   1      159.69      179.73     30.83 o
  -3  24   1        2.70      -11.84     16.24 o
  -2  24   1       33.73       28.90     14.22 o
  -1  24   1        6.55       -6.89      9.73 o
   0  24   1        1.99       -6.86      9.26 o
   1  24   1      255.07      309.42     25.71 o
   2  24   1        2.09        3.32     13.99 o
   3  24   1       14.98       -0.11     18.28 o
   4  24   1       17.15        3.33     25.46 o
  -5  25   1       13.31      -19.88     29.83 o
  -4  25   1        0.00       13.78     21.05 o
  -3  25   1       67.49       70.77     20.88 o
  -2  25   1       11.11        5.17     13.09 o
  -1  25   1        0.39      -12.41      8.28 o
   0  25   1       11.29       -1.45      9.90 o
   1  25   1       71.71       78.23     14.37 o
   2  25   1       60.93       71.12     17.37 o
   3  25   1      204.53      229.44     36.02 o
   4  25   1        3.93        3.38     31.08 o
  -5  26   1       20.22      -15.35     30.70 o
  -4  26   1       51.26       12.35     21.04 o
  -3  26   1      535.62      654.67     55.53 o
  -2  26   1       33.87       12.32     12.99 o
  -1  26   1        0.10       -0.87      9.33 o
   0  26   1       82.83       95.45     14.35 o
   1  26   1      719.99      661.19     49.34 o
   2  26   1       81.99       70.71     18.13 o
   3  26   1      313.23      363.80     40.02 o
   4  26   1        2.04        9.44     30.00 o
  -5  27   1        9.38       31.01     33.82 o
  -4  27   1       79.41       50.86     23.29 o
  -3  27   1      372.64      414.20     41.55 o
  -2  27   1        1.29        2.87     12.91 o
  -1  27   1        0.54      -13.59      9.06 o
   0  27   1      283.24      350.66     27.50 o
   1  27   1        3.02       26.52     16.85 o
   2  27   1       53.65       43.69     16.72 o
   3  27   1       19.26       -4.45     18.94 o
   4  27   1        1.00      -18.50     30.80 o
  -5  28   1       30.07       73.99     36.63 o
  -4  28   1        5.41      -31.58     21.05 o
  -3  28   1      201.38      200.92     37.46 o
  -2  28   1       52.15       29.30     36.10 o
  -1  28   1        0.22       -1.51      9.82 o
   0  28   1      169.61      183.37     19.50 o
   1  28   1      207.95      208.63     27.76 o
   2  28   1        8.97        0.08     15.04 o
   3  28   1       41.38       64.29     24.44 o
   4  28   1        0.91      -35.46     29.77 o
  -5  29   1       20.45        9.30     32.51 o
  -4  29   1        3.30      -12.29     21.72 o
  -3  29   1        0.91        8.70     37.93 o
  -2  29   1        0.02      -16.53     18.29 o
  -1  29   1        0.00       -0.29     14.10 o
   0  29   1      183.41      231.78     21.64 o
   1  29   1       13.04        0.24     15.58 o
   2  29   1       78.41       50.77     17.60 o
   3  29   1      268.01      298.01     37.27 o
   4  29   1       12.60        2.25     35.61 o
  -5  30   1        1.12      -45.33     30.22 o
  -4  30   1       13.33        3.47     22.76 o
  -3  30   1      254.70      228.14     40.71 o
  -2  30   1        0.04        0.06     15.38 o
  -1  30   1        0.00      -20.04     13.36 o
   0  30   1      176.30      197.04     20.95 o
   1  30   1      143.66      195.95     27.72 o
   2  30   1       10.44       14.73     16.76 o
   3  30   1       76.20       94.97     25.90 o
   4  30   1        8.40      -18.20     29.49 o
  -4  31   1       12.94      -16.46     22.97 o
  -3  31   1        7.40       13.63     23.28 o
  -2  31   1       41.78       21.47     16.97 o
  -1  31   1        0.43      -11.55     14.61 o
   0  31   1      351.55      385.26     31.06 o
   1  31   1       96.08      115.36     24.76 o
   2  31   1        0.00       -0.46     19.18 o
   3  31   1       70.02       76.35     25.55 o
   4  31   1        7.11      -28.89     37.59 o
  -4  32   1      111.34      100.66     29.35 o
  -3  32   1       24.65       19.36     30.74 o
  -2  32   1        0.01      -12.06     16.24 o
  -1  32   1        0.21       -1.29     15.36 o
   0  32   1       53.39       42.29     14.54 o
   1  32   1        0.50      -16.02     17.22 o
   2  32   1       16.57       -0.58     19.95 o
   3  32   1       15.84      -31.03     20.69 o
   4  32   1        0.04        9.33     36.21 o
  -4  33   1        0.78        7.92     24.09 o
  -3  33   1       15.13       -8.64     22.14 o
  -2  33   1        9.09      -17.09     17.02 o
  -1  33   1        0.36       -4.18     15.56 o
   0  33   1       17.14       18.51     13.73 o
   1  33   1      103.72      132.14     25.91 o
   2  33   1        4.13       -9.73     19.23 o
   3  33   1        5.06      -26.88     40.22 o
  -4  34   1       78.82       69.98     27.35 o
  -3  34   1       27.37       28.86     27.67 o
  -2  34   1       24.62       -0.44     18.30 o
  -1  34   1        1.43      -13.34     15.66 o
   0  34   1      204.16      189.17     27.44 o
   1  34   1       41.63       62.70     21.98 o
   2  34   1       69.98       43.53     22.56 o
   3  34   1       92.36       53.50     30.64 o
  -4  35   1        0.02      -30.75     22.80 o
  -3  35   1       89.02       77.95     30.32 o
  -2  35   1       11.62       -3.23     19.05 o
  -1  35   1        0.54       -9.91     17.55 o
   0  35   1      323.21      325.73     34.78 o
   1  35   1       69.74       94.54     24.43 o
   2  35   1      169.69      159.41     30.26 o
   3  35   1       36.43       16.22     30.18 o
  -4  36   1       11.08       23.61     27.29 o
  -3  36   1       35.90        6.89     41.14 o
  -2  36   1        3.56      -21.06     19.40 o
  -1  36   1       10.72      -11.31     17.04 o
   0  36   1        7.58       -4.59     16.16 o
   1  36   1       49.76       47.25     21.48 o
   2  36   1      810.34      883.03     72.09 o
   3  36   1        1.98       13.52     28.81 o
  -4  37   1       24.47      -29.00     30.22 o
  -3  37   1        4.53      -23.98     25.56 o
  -2  37   1      111.82      122.37     25.81 o
  -1  37   1        1.81        2.65     18.02 o
   0  37   1        0.53      -31.01     23.22 o
   1  37   1       88.92       87.79     24.86 o
   2  37   1      116.52      157.63     30.75 o
   3  37   1       37.69       16.73     30.54 o
  -4  38   1        3.61      -20.81     25.55 o
  -3  38   1       44.61       25.83     30.20 o
  -2  38   1      197.45      194.35     31.28 o
  -1  38   1        4.33       -6.00     17.68 o
   0  38   1       35.90       21.82     25.07 o
   1  38   1      881.01      846.99     88.19 o
   2  38   1        0.07       34.97     24.82 o
   3  38   1        4.15       15.76     31.40 o
  -4  39   1       31.85      -16.13     25.59 o
  -3  39   1      251.39      222.48     44.94 o
  -2  39   1      143.99      134.06     28.31 o
  -1  39   1        0.62       -8.06     18.95 o
   0  39   1      238.63      244.86     43.38 o
   1  39   1      296.81      299.07     39.02 o
   2  39   1      621.56      761.23     67.71 o
   3  39   1      160.80      105.43     38.33 o
  -4  40   1       11.24       -9.40     27.05 o
  -3  40   1       13.72      -24.99     28.51 o
  -2  40   1        3.43      -29.85     19.90 o
  -1  40   1        4.52      -19.01     19.28 o
   0  40   1      234.39      237.11     43.04 o
   1  40   1       42.55       42.39     24.05 o
   2  40   1      460.72      558.21     56.91 o
   3  40   1      231.43      198.95     46.97 o
  -4  41   1       13.71      -41.12     27.42 o
  -3  41   1       85.36       86.79     38.32 o
  -2  41   1       49.36       22.00     23.65 o
  -1  41   1        2.55       -7.65     24.75 o
   0  41   1      157.91      153.96     37.11 o
   1  41   1      153.61      115.31     29.34 o
   2  41   1       13.19       11.31     25.49 o
   3  41   1        9.63      -14.81     32.42 o
  -3  42   1        6.96      -11.00     31.76 o
  -2  42   1        0.45        0.39     23.08 o
  -1  42   1        2.69       -9.49     25.49 o
   0  42   1       22.02        9.90     26.48 o
   1  42   1      196.58      174.90     31.34 o
   2  42   1       23.30       71.46     28.05 o
   3  42   1        5.54      -40.53     33.03 o
  -3  43   1        0.48      -24.33     32.10 o
  -2  43   1       48.89       66.28     45.81 o
  -1  43   1        0.04      -18.76     27.55 o
   0  43   1       88.17       45.72     35.76 o
   1  43   1       36.75       28.56     24.87 o
   2  43   1       99.56       97.51     30.12 o
  -3  44   1       98.46       74.53     39.54 o
  -2  44   1        7.93      -14.69     24.55 o
  -1  44   1        0.59      -25.95     27.00 o
   0  44   1       18.15       -1.56     43.80 o
   1  44   1      174.89      180.67     50.48 o
   2  44   1      200.37      180.33     39.01 o
  -3  45   1        1.55      -37.70     33.30 o
  -2  45   1       26.47      -22.08     25.22 o
  -1  45   1        1.34      -43.60     29.06 o
   0  45   1       26.40       -3.22     29.27 o
   1  45   1       66.61       22.10     32.44 o
   2  45   1        3.77       -6.78     26.29 o
  -3  46   1       41.37       30.45     36.34 o
  -2  46   1       70.05       37.76     26.14 o
  -1  46   1        0.14       -3.00     31.04 o
   0  46   1        1.73       -0.60     30.12 o
   1  46   1       19.90      -18.94     31.49 o
   2  46   1       25.30       13.50     34.41 o
  -3  47   1       11.46      -11.02     35.47 o
  -2  47   1        0.53      -29.82     30.94 o
  -1  47   1        0.70       -2.49     28.64 o
   0  47   1        1.76      -32.84     29.90 o
   1  47   1        4.89      -42.89     45.54 o
   2  47   1      189.00      152.14     45.56 o
  -3  48   1        3.67       44.09     38.28 o
  -2  48   1       38.40       39.77     35.91 o
  -1  48   1        0.35      -35.68     31.48 o
   0  48   1        2.06      -31.21     29.00 o
   1  48   1        0.41       22.63     34.45 o
   2  48   1       14.05       29.77     35.31 o
  -2  49   1        0.14      -48.25     32.17 o
  -1  49   1        0.15      -42.98     31.35 o
   0  49   1        0.24       -8.10     34.39 o
   1  49   1       23.88      -16.26     32.85 o
   2  49   1       71.06       32.28     53.98 o
  -2  50   1       18.02       12.14     51.58 o
  -1  50   1        0.04      -44.42     29.62 o
   0  50   1        0.06      -10.79     35.00 o
   1  50   1       19.39        0.50     42.03 o
  -2  51   1       26.58      -26.00     52.54 o
  -1  51   1        0.15       -3.37     34.65 o
   0  51   1        2.68      -15.05     39.64 o
   1  51   1       36.56       31.86     38.27 o
  -2  52   1       11.70       45.98     56.35 o
  -1  52   1        1.06      -28.06     35.03 o
   0  52   1        4.30       22.72     36.58 o
   1  52   1        1.82      -52.51     35.01 o
  -1  53   1        0.03      -55.17     36.78 o
   0  53   1        4.66      -39.49     37.76 o
  -1  54   1        0.25      -20.68     38.90 o
   0  54   1        3.96       -5.48     38.85 o
  -6   0   2       22.77       -2.39     45.10 o
  -5   0   2        2.07      -31.66     21.11 o
  -4   0   2      485.71      605.19     77.19 o
  -3   0   2     2593.81     2700.88    189.36 o
  -2   0   2     2383.97     2047.52    126.06 o
  -1   0   2     4596.03     4650.35    482.67 o
   0   0   2    12300.60    11467.19    693.75 o
   1   0   2      264.49      387.70     32.03 o
   2   0   2      520.76      509.09     42.55 o
   3   0   2       10.16       -7.22     18.36 o
   4   0   2       20.91       25.75     28.93 o
  -6   1   2       76.33       79.73     36.55 o
  -5   1   2        1.74        5.69     17.41 o
  -4   1   2      101.50      109.13     17.41 o
  -3   1   2     8747.02     8310.46    356.63 o
  -2   1   2     1410.46     1427.14     68.30 o
  -1   1   2     9229.46     8652.58    632.32 o
   0   1   2    75656.42   108417.82   5099.10 o
   1   1   2     3234.79     2932.03    127.83 o
   2   1   2       13.62       15.49      9.99 o
   3   1   2       69.10       67.19     15.80 o
   4   1   2       39.05       27.48     21.14 o
  -6   2   2       13.36        2.37     26.57 o
  -5   2   2       45.39       11.31     17.57 o
  -4   2   2       21.53       23.86     13.58 o
  -3   2   2      424.40      596.38     41.59 o
  -2   2   2     5539.05     5377.96    250.32 o
  -1   2   2    24796.69    26549.39   1382.39 o
   0   2   2       60.18       71.00     22.26 o
   1   2   2     5732.77     5488.89    261.14 o
   2   2   2      286.67      292.89     21.12 o
   3   2   2        4.78       -1.09     13.28 o
   4   2   2        2.78      -23.11     20.23 o
  -6   3   2       11.35      -23.62     24.07 o
  -5   3   2       56.19       42.37     17.57 o
  -4   3   2      146.31      174.58     21.00 o
  -3   3   2      129.58      189.42     19.42 o
  -2   3   2      208.97      253.07     18.47 o
  -1   3   2    15235.81    14871.29    771.10 o
   0   3   2    12135.77    12487.14    651.92 o
   1   3   2     2323.92     2099.03    164.06 o
   2   3   2      704.23      724.90     36.24 o
   3   3   2       10.36        3.09     14.65 o
   4   3   2       44.90       43.23     22.73 o
  -6   4   2        8.20      -35.72     23.81 o
  -5   4   2       92.38       76.44     19.85 o
  -4   4   2       81.23       72.87     15.98 o
  -3   4   2      212.75      218.37     31.28 o
  -2   4   2     7035.40     6628.19    480.42 o
  -1   4   2     2267.71     1843.60     96.36 o
   0   4   2       90.59       90.15      9.91 o
   1   4   2     1660.89     1684.62    182.55 o
   2   4   2       74.99      101.16     13.29 o
   3   4   2       81.10       54.16     16.49 o
   4   4   2       17.57       12.79     23.53 o
  -6   5   2       18.14       -0.61     27.05 o
  -5   5   2      113.88       92.21     20.69 o
  -4   5   2        0.02        0.72     12.07 o
  -3   5   2      145.16      151.29     15.74 o
  -2   5   2     1954.47     1855.37    112.43 o
  -1   5   2       80.29       99.52     10.35 o
   0   5   2     3205.44     3010.62    158.57 o
   1   5   2     1472.52     1297.13    143.24 o
   2   5   2     2779.16     2557.11    138.68 o
   3   5   2      167.53      186.31     21.94 o
   4   5   2       18.69       12.57     24.84 o
  -6   6   2        3.09      -34.98     23.32 o
  -5   6   2      109.30       84.46     23.80 o
  -4   6   2       52.29       21.08     12.52 o
  -3   6   2      549.09      497.59     27.11 o
  -2   6   2     2370.06     2221.24    118.22 o
  -1   6   2     2526.86     2066.48    108.14 o
   0   6   2      134.42      116.24     10.97 o
   1   6   2      127.69      127.47     26.73 o
   2   6   2      619.49      624.60     38.94 o
   3   6   2      308.13      385.67     34.13 o
   4   6   2       88.91       47.00     26.80 o
  -6   7   2        2.12      -11.84     25.28 o
  -5   7   2       34.95       41.51     21.75 o
  -4   7   2       63.36       59.82     14.57 o
  -3   7   2      242.62      274.52     19.77 o
  -2   7   2       91.36       98.68     10.82 o
  -1   7   2     3210.15     2361.57    226.19 o
   0   7   2      167.09      194.27     26.18 o
   1   7   2      168.29      177.16     19.22 o
   2   7   2       85.03       73.40     15.22 o
   3   7   2      105.89      120.65     21.52 o
   4   7   2       18.35       11.15     25.21 o
  -6   8   2        5.48       19.84     27.99 o
  -5   8   2       42.50       25.29     21.57 o
  -4   8   2       10.36      -17.30     11.53 o
  -3   8   2      276.18      319.00     20.97 o
  -2   8   2      196.75      211.69     16.57 o
  -1   8   2      138.69      152.50     10.87 o
   0   8   2       19.50       18.31      6.26 o
   1   8   2      377.04      395.56     31.77 o
   2   8   2      662.62      581.58     38.01 o
   3   8   2      134.19      132.30     22.34 o
   4   8   2       69.09       53.85     32.81 o
  -6   9   2        8.75      -21.50     25.49 o
  -5   9   2       16.56        6.18     20.15 o
  -4   9   2       45.20       43.84     12.72 o
  -3   9   2       61.23       83.21     11.59 o
  -2   9   2      280.47      308.34     30.56 o
  -1   9   2      410.19      369.79     22.19 o
   0   9   2      329.28      321.18     19.85 o
   1   9   2      198.48      212.14     18.66 o
   2   9   2        0.14        9.83     12.31 o
   3   9   2      154.66      201.83     25.98 o
   4   9   2       42.23       23.56     37.19 o
  -6  10   2        0.09      -31.98     27.01 o
  -5  10   2        0.07       -8.91     19.77 o
  -4  10   2        1.67       -6.70     11.42 o
  -3  10   2      220.53      293.10     20.98 o
  -2  10   2        7.89        8.12      5.45 o
  -1  10   2      636.15      530.07     27.36 o
   0  10   2       25.35       14.49      6.56 o
   1  10   2        7.07       -4.69      8.23 o
   2  10   2      393.02      413.01     32.32 o
   3  10   2       87.63       72.98     19.98 o
   4  10   2        9.01      -24.36     28.71 o
  -6  11   2        6.30       20.67     28.66 o
  -5  11   2        8.30        0.48     20.66 o
  -4  11   2        3.23      -13.58     11.12 o
  -3  11   2       73.63       94.90     14.25 o
  -2  11   2      549.93      470.28     25.09 o
  -1  11   2      162.93      159.74     14.09 o
   0  11   2       97.45       96.70     13.57 o
   1  11   2        7.92        2.33      8.28 o
   2  11   2      271.46      298.01     26.76 o
   3  11   2      680.37      732.45     51.42 o
   4  11   2       37.41       11.51     32.05 o
  -6  12   2       43.71       31.74     27.91 o
  -5  12   2       79.79       73.32     24.70 o
  -4  12   2        3.08       -6.90     11.74 o
  -3  12   2        6.26       -1.30      8.35 o
  -2  12   2     1025.15      968.83     48.15 o
  -1  12   2      396.33      357.75     22.18 o
   0  12   2        4.00       -3.02      8.37 o
   1  12   2       94.33       89.45     12.67 o
   2  12   2       18.03        6.78     12.40 o
   3  12   2      125.89      125.43     22.32 o
   4  12   2       53.94       47.01     33.46 o
  -6  13   2        1.94       34.49     46.69 o
  -5  13   2       23.88       29.93     25.08 o
  -4  13   2        3.95        9.66     14.64 o
  -3  13   2        3.90       -1.72      9.56 o
  -2  13   2      602.25      608.92     31.32 o
  -1  13   2      161.36      197.50     17.76 o
   0  13   2      433.49      421.88     29.95 o
   1  13   2        0.77      -10.99      7.82 o
   2  13   2      131.18       74.22     45.31 o
   3  13   2      319.48      446.74     44.91 o
   4  13   2      101.90      146.11     57.12 o
  -6  14   2      133.85      144.79     33.89 o
  -5  14   2       36.98       44.21     23.10 o
  -4  14   2      610.59      695.75     48.40 o
  -3  14   2       33.59       17.02      9.48 o
  -2  14   2        1.17        5.45      9.06 o
  -1  14   2      705.45      601.97     35.46 o
   0  14   2      100.02       87.16     13.59 o
   1  14   2      101.57       49.88     28.50 o
   2  14   2        3.18      -14.07     13.79 o
   3  14   2     1700.49     1588.85    133.49 o
   4  14   2      384.63      404.56     85.24 o
  -6  15   2        1.23       47.48     31.47 o
  -5  15   2       89.64       53.87     23.92 o
  -4  15   2     1372.29     1333.69     76.87 o
  -3  15   2      304.53      315.35     22.50 o
  -2  15   2      175.95      212.91     21.21 o
  -1  15   2     2639.43     2466.47    134.37 o
   0  15   2        6.33        2.76      9.31 o
   1  15   2      222.88      211.27     45.25 o
   2  15   2       67.17       52.04     25.40 o
   3  15   2        1.24       22.12     19.47 o
   4  15   2       28.59       31.93     51.04 o
  -5  16   2        8.18       -1.66     20.28 o
  -4  16   2      296.88      387.30     33.31 o
  -3  16   2      118.29      139.09     11.98 o
  -2  16   2      314.57      364.46     43.27 o
  -1  16   2      223.29      285.78     21.35 o
   0  16   2       94.20      103.82     14.94 o
   1  16   2      798.86      734.05     38.02 o
   2  16   2        4.60        4.21     12.48 o
   3  16   2      194.84      225.92     34.50 o
   4  16   2       59.86       41.35     50.15 o
  -5  17   2       12.87       22.78     21.55 o
  -4  17   2      204.72      219.36     25.76 o
  -3  17   2       15.73       27.72     10.15 o
  -2  17   2      764.43     1262.29    186.83 o
  -1  17   2      104.33      126.43     13.69 o
   0  17   2      584.96      596.04     40.80 o
   1  17   2      478.42      520.88     29.55 o
   2  17   2       34.14       37.75     13.24 o
   3  17   2       86.52       93.04     25.83 o
   4  17   2        4.89        9.02     36.00 o
  -5  18   2      782.91      899.25     69.63 o
  -4  18   2      488.96      557.34     42.62 o
  -3  18   2        1.99       14.78     10.86 o
  -2  18   2    18395.41    19516.05   1216.81 o
  -1  18   2     2221.89     2094.13    114.55 o
   0  18   2        0.68        1.47     12.87 o
   1  18   2     1445.46     1377.58     67.42 o
   2  18   2      186.12      135.87     35.26 o
   3  18   2        2.49      -19.58     19.45 o
   4  18   2        0.72       12.62     36.27 o
  -5  19   2      739.41      882.23     87.16 o
  -4  19   2      200.55      272.54     32.71 o
  -3  19   2      397.78      440.36     36.45 o
  -2  19   2     5555.76     6044.33    379.65 o
  -1  19   2      821.27      979.50     56.00 o
   0  19   2      132.06      126.11     15.41 o
   1  19   2        2.12       25.81      9.60 o
   2  19   2       17.54       20.84     13.21 o
   3  19   2       26.45       40.82     24.76 o
   4  19   2        1.77      -47.77     31.85 o
  -5  20   2      354.28      422.88     53.92 o
  -4  20   2      957.58      971.29     68.61 o
  -3  20   2        9.16       65.38     17.52 o
  -2  20   2     2102.23     2227.84    143.44 o
  -1  20   2     3480.73     3610.33    196.10 o
   0  20   2        4.62        6.19     12.82 o
   1  20   2       66.81       72.83     11.25 o
   2  20   2      174.06      165.66     19.91 o
   3  20   2        2.27       -5.70     21.40 o
   4  20   2        0.97      -40.04     34.04 o
  -5  21   2       19.96      -34.02     35.55 o
  -4  21   2     2069.70     1844.61    121.06 o
  -3  21   2      424.03      527.15     42.74 o
  -2  21   2       58.25      126.61     18.22 o
  -1  21   2     7509.54     7328.18    392.82 o
   0  21   2     1388.82     1541.59     86.83 o
   1  21   2      662.69      632.88     33.41 o
   2  21   2       62.97       73.92     16.04 o
   3  21   2        4.19      -15.15     27.20 o
   4  21   2       54.51       62.38     37.18 o
  -5  22   2       24.29        5.63     44.18 o
  -4  22   2       45.45      101.85     23.05 o
  -3  22   2     1340.48     1079.74     73.92 o
  -2  22   2     1198.19     1181.90     79.37 o
  -1  22   2       90.66      151.33     27.41 o
   0  22   2       39.45       39.57     11.92 o
   1  22   2      270.49      308.66     21.88 o
   2  22   2        0.27      -19.13     13.73 o
   3  22   2      183.72      288.68     48.49 o
   4  22   2       23.44       32.61     35.15 o
  -5  23   2        0.52      -19.34     24.89 o
  -4  23   2      826.39      763.56     56.76 o
  -3  23   2      474.75      561.83     57.18 o
  -2  23   2       27.97       62.67     15.32 o
  -1  23   2      356.59      425.36     42.64 o
   0  23   2      325.44      372.07     29.15 o
   1  23   2        0.17      -13.86     10.31 o
   2  23   2        1.70        1.72     16.29 o
   3  23   2        1.94        4.83     41.45 o
   4  23   2       21.46      -40.94     33.11 o
  -5  24   2        1.76      -23.80     24.48 o
  -4  24   2      701.32      757.59     60.74 o
  -3  24   2     2277.73     2029.51    163.07 o
  -2  24   2     1267.23     1193.71     80.92 o
  -1  24   2      423.14      481.08     34.47 o
   0  24   2       34.37       44.65     12.55 o
   1  24   2       26.87       35.96     12.74 o
   2  24   2       52.06       59.96     19.73 o
   3  24   2      246.67      275.93     49.33 o
   4  24   2       57.04       69.93     38.99 o
  -5  25   2        0.91       -9.77     25.91 o
  -4  25   2       43.14       50.23     20.87 o
  -3  25   2       34.94       51.29     24.72 o
  -2  25   2       16.76        8.92     12.88 o
  -1  25   2      186.75      182.16     18.30 o
   0  25   2      154.27      224.32     21.85 o
   1  25   2       42.00       21.04     11.57 o
   2  25   2      377.80      434.54     41.66 o
   3  25   2      301.70      409.73     58.65 o
  -5  26   2       47.25       69.37     49.20 o
  -4  26   2       45.79        7.85     19.16 o
  -3  26   2       31.23       24.16     23.56 o
  -2  26   2       11.48      -17.52     11.68 o
  -1  26   2      351.64      446.81     31.89 o
   0  26   2       17.93       25.91     12.39 o
   1  26   2       53.81       47.61     12.50 o
   2  26   2      180.82      204.06     29.32 o
   3  26   2       17.47      -13.59     28.51 o
  -5  27   2        9.84      -24.75     27.08 o
  -4  27   2      134.64      138.36     27.09 o
  -3  27   2       91.21       79.11     27.62 o
  -2  27   2        9.30      -18.51     12.34 o
  -1  27   2      113.33      129.36     16.86 o
   0  27   2      400.50      490.88     36.08 o
   1  27   2       12.29        1.95     16.54 o
   2  27   2       35.09       48.58     21.16 o
   3  27   2       37.62       63.44     33.13 o
  -5  28   2        9.40      -10.59     33.64 o
  -4  28   2       71.48       79.74     23.95 o
  -3  28   2       72.89       86.02     38.86 o
  -2  28   2      114.81       56.00     38.54 o
  -1  28   2       82.32       88.59     14.98 o
   0  28   2       31.85       34.10     13.73 o
   1  28   2        9.06      -13.28     16.17 o
   2  28   2      595.60      821.58     69.35 o
   3  28   2        2.88      -19.28     30.43 o
  -5  29   2       23.10       10.15     30.85 o
  -4  29   2        0.36      -15.82     20.47 o
  -3  29   2       62.57       41.41     26.21 o
  -2  29   2        8.18       -7.13     14.65 o
  -1  29   2        9.47        7.19     11.62 o
   0  29   2       92.64      113.22     17.81 o
   1  29   2        3.93       -3.27     18.55 o
   2  29   2       47.01        7.77     20.98 o
   3  29   2       10.42       37.53     31.13 o
  -5  30   2       51.76       39.20     38.35 o
  -4  30   2       27.00       32.16     24.26 o
  -3  30   2       12.09        2.36     24.01 o
  -2  30   2        6.89       -4.60     18.58 o
  -1  30   2       59.18       40.69     17.37 o
   0  30   2        0.24      -17.66     12.15 o
   1  30   2       76.19       65.62     22.23 o
   2  30   2       47.34       55.11     24.14 o
   3  30   2       26.73        2.50     32.68 o
  -5  31   2        1.96      -37.30     32.25 o
  -4  31   2       40.46       54.06     24.51 o
  -3  31   2        0.94       13.24     24.53 o
  -2  31   2       47.18       23.29     17.71 o
  -1  31   2       16.62      -11.95     14.45 o
   0  31   2       19.02       -3.05     13.82 o
   1  31   2      147.59      151.58     27.53 o
   2  31   2      282.96      304.72     39.16 o
   3  31   2        0.33      -29.71     28.31 o
  -5  32   2        1.39      -14.39     45.13 o
  -4  32   2        1.24        4.45     22.53 o
  -3  32   2      240.26      314.39     46.52 o
  -2  32   2        2.99       -4.19     15.87 o
  -1  32   2       18.38       49.49     18.36 o
   0  32   2        4.89        6.33     14.23 o
   1  32   2       19.77       -0.42     19.61 o
   2  32   2       26.57        9.37     22.12 o
   3  32   2       69.13       52.10     34.96 o
  -5  33   2       11.74      -15.91     34.91 o
  -4  33   2        7.28      -32.51     21.68 o
  -3  33   2      100.32       97.21     31.61 o
  -2  33   2      208.61      203.66     37.12 o
  -1  33   2      206.82      237.79     30.47 o
   0  33   2        0.01        1.10     17.82 o
   1  33   2      151.73      122.54     26.73 o
   2  33   2      628.32      727.82     79.73 o
   3  33   2       24.77        3.17     33.19 o
  -5  34   2       15.85       52.87    108.14 o
  -4  34   2        0.32      -31.78     21.31 o
  -3  34   2       83.79       72.70     29.46 o
  -2  34   2        0.81       -2.59     17.68 o
  -1  34   2      335.64      385.96     38.63 o
   0  34   2        5.79       11.56     18.55 o
   1  34   2      756.57      798.24     62.57 o
   2  34   2       12.57        7.67     21.28 o
   3  34   2        2.85       21.46     32.00 o
  -4  35   2        8.81       -0.61     24.96 o
  -3  35   2      244.11      307.69     79.89 o
  -2  35   2        3.73      -15.20     17.47 o
  -1  35   2      368.55      426.63     41.86 o
   0  35   2        0.52        3.20     25.75 o
   1  35   2       86.75       95.42     24.86 o
   2  35   2      115.74      112.08     27.99 o
   3  35   2        0.20      -52.70     42.88 o
  -4  36   2        0.03      -34.12     22.74 o
  -3  36   2        2.77       16.21     27.02 o
  -2  36   2        1.50       -2.72     18.60 o
  -1  36   2        2.14       64.05     20.89 o
   0  36   2      179.09      304.62     56.87 o
   1  36   2       44.79       17.20     21.23 o
   2  36   2       31.52        1.13     23.26 o
   3  36   2        2.46      -47.55     31.70 o
  -4  37   2      165.52      123.22     31.19 o
  -3  37   2      897.11      939.70     96.30 o
  -2  37   2       92.17       73.47     23.71 o
  -1  37   2     1593.99     1489.61    102.25 o
   0  37   2     7643.44     6965.29    440.74 o
   1  37   2      794.32      829.82     65.70 o
   2  37   2        9.84      -32.21     21.47 o
   3  37   2        0.61        6.21     34.14 o
  -4  38   2      156.50      117.18     32.97 o
  -3  38   2      288.46      388.54     79.08 o
  -2  38   2        0.85      -26.41     17.61 o
  -1  38   2     2292.78     2171.65    144.31 o
   0  38   2      313.45      383.66     78.00 o
   1  38   2       45.52       68.91     25.69 o
   2  38   2       13.69       24.25     25.45 o
   3  38   2       37.31       58.84     38.11 o
  -4  39   2        1.60      -27.32     25.73 o
  -3  39   2       83.68      106.19     35.06 o
  -2  39   2       32.42       25.69     20.79 o
  -1  39   2       19.12      234.64     49.88 o
   0  39   2      401.32      468.40     62.13 o
   1  39   2       66.95       64.75     25.60 o
   2  39   2        8.27        2.96     24.90 o
  -4  40   2       18.87       -1.50     27.59 o
  -3  40   2      116.28       54.74     76.92 o
  -2  40   2      657.83      704.71     62.01 o
  -1  40   2     1449.74     1357.36    120.07 o
   0  40   2        2.00      -26.42     24.11 o
   1  40   2      883.82      952.87     77.33 o
   2  40   2       52.46       86.95     29.78 o
  -4  41   2       73.21       44.49     29.43 o
  -3  41   2       11.79      -11.95     29.69 o
  -2  41   2     1601.15     1312.02     93.15 o
  -1  41   2     2813.87     2183.53    184.73 o
   0  41   2       71.39       83.31     32.61 o
   1  41   2      411.73      482.00     72.26 o
   2  41   2      200.27      210.23     37.31 o
  -4  42   2       10.97      -39.37     26.25 o
  -3  42   2        7.05      -42.76     38.44 o
  -2  42   2      349.35      451.78     54.94 o
  -1  42   2      217.12      330.60     50.46 o
   0  42   2       10.58       25.83     29.96 o
   1  42   2        7.75      -33.06     22.04 o
   2  42   2       31.60       56.66     30.49 o
  -4  43   2        3.90      -14.27     29.43 o
  -3  43   2       52.40       36.02     32.91 o
  -2  43   2      317.03      261.89     37.68 o
  -1  43   2      457.76      452.60     61.48 o
   0  43   2      269.12      226.37     45.80 o
   1  43   2       20.81       18.19     25.26 o
   2  43   2       97.32       79.87     32.77 o
  -3  44   2        0.75      -15.49     30.57 o
  -2  44   2       33.44       51.37     25.08 o
  -1  44   2      107.20      106.85     36.92 o
   0  44   2        0.13        3.45     29.19 o
   1  44   2       57.33       12.83     25.89 o
   2  44   2       52.92       13.35     32.41 o
  -3  45   2       16.12       12.54     33.26 o
  -2  45   2       53.00       37.67     26.87 o
  -1  45   2      141.24      136.29     39.02 o
   0  45   2       68.31       60.97     32.09 o
   1  45   2        9.50        8.03     31.91 o
   2  45   2       18.10      -10.51     32.47 o
  -3  46   2        0.26        7.48     32.70 o
  -2  46   2      233.44      271.75     39.91 o
  -1  46   2        0.81      -23.86     28.59 o
   0  46   2        0.41      -15.40     29.22 o
   1  46   2        8.79       52.75     38.01 o
   2  46   2        7.59      -23.61     33.86 o
  -3  47   2        7.86      -37.96     32.18 o
  -2  47   2        5.06      -22.61     29.75 o
  -1  47   2        7.22       -8.17     33.19 o
   0  47   2       57.51       39.22     32.80 o
   1  47   2       11.75      -45.21     30.94 o
  -3  48   2       48.04       30.73     36.15 o
  -2  48   2       37.05      -50.18     33.45 o
  -1  48   2       13.04      -46.93     31.28 o
   0  48   2        5.71       -4.65     32.31 o
   1  48   2        8.22      -25.18     33.42 o
  -3  49   2        4.66      -28.06     34.13 o
  -2  49   2        4.67        6.04     33.51 o
  -1  49   2       14.65      -30.59     33.69 o
   0  49   2        0.39      -18.36     31.60 o
   1  49   2        2.60       -0.37     35.88 o
  -2  50   2       19.69       -4.61     34.22 o
  -1  50   2       22.26       22.81     37.17 o
   0  50   2        0.02      -23.21     34.42 o
   1  50   2        5.54      -14.59     36.26 o
  -2  51   2        0.41      -43.87     49.33 o
  -1  51   2        0.14       -0.22     35.54 o
   0  51   2        7.87        1.67     36.00 o
  -2  52   2       11.94      -49.40     53.63 o
  -1  52   2        1.54       15.93     39.39 o
   0  52   2        0.19      -13.71     36.20 o
  -1  53   2       13.61      -25.03     37.25 o
   0  53   2       37.02       74.12     42.52 o
  -1  54   2       15.24        3.04     38.87 o
  -6   1   3        6.03        6.77     24.44 o
  -5   1   3        7.96      -18.78     15.98 o
  -4   1   3        5.79      -12.92     12.00 o
  -3   1   3        5.01        3.02      6.76 o
  -2   1   3      559.38      500.75     29.03 o
  -1   1   3      435.31      351.78     26.76 o
   0   1   3        8.68        2.91      7.04 o
   1   1   3     5069.93     4933.25    267.38 o
   2   1   3      630.78      661.98     39.45 o
   3   1   3        1.37      -12.39     17.38 o
   4   1   3        5.61      -23.10     73.79 o
  -6   2   3        9.24      -26.82     22.69 o
  -5   2   3       18.79      -11.21     15.67 o
  -4   2   3      158.79      159.45     24.00 o
  -3   2   3        9.49        4.15      7.15 o
  -2   2   3     2016.91     1687.49     88.90 o
  -1   2   3    22069.59    23302.31   1417.82 o
   0   2   3       95.84       74.55     11.01 o
   1   2   3     4228.88     3769.09    205.94 o
   2   2   3     1916.82     1740.38     88.52 o
   3   2   3      115.21      105.14     22.92 o
   4   2   3        3.39       -9.14     36.16 o
  -6   3   3        0.29      -34.04     22.70 o
  -5   3   3       10.10      -20.27     25.93 o
  -4   3   3      101.40       79.87     17.46 o
  -3   3   3        8.12       -4.53      7.33 o
  -2   3   3       35.15       19.48      8.64 o
  -1   3   3     5629.72     5577.16    342.36 o
   0   3   3        9.20        4.31      9.22 o
   1   3   3      232.25      318.17     26.69 o
   2   3   3       93.93      151.26     21.62 o
   3   3   3       39.96       26.26     18.99 o
   4   3   3       14.39       29.84     37.70 o
  -6   4   3        0.16       -2.83     24.76 o
  -5   4   3       24.71      -18.22     15.50 o
  -4   4   3       16.69        4.96     12.18 o
  -3   4   3       13.38        7.52      7.78 o
  -2   4   3      178.11      212.89     19.32 o
  -1   4   3     1526.61     1461.84     78.76 o
   0   4   3       48.08       42.11     10.52 o
   1   4   3      491.22      568.28     35.38 o
   2   4   3      222.00      243.86     26.05 o
   3   4   3      124.42      104.67     23.19 o
   4   4   3       16.49       -1.02     34.15 o
  -6   5   3       51.10       13.50     25.58 o
  -5   5   3        5.91        1.93     15.66 o
  -4   5   3       36.72       20.25     12.02 o
  -3   5   3        2.86       -6.95      8.38 o
  -2   5   3      475.83      421.07     29.06 o
  -1   5   3     8938.19     8666.39    529.77 o
   0   5   3       62.96       40.96     13.02 o
   1   5   3     2376.37     2100.17    114.62 o
   2   5   3       71.27       81.12     18.07 o
   3   5   3        1.23      -12.06     21.27 o
   4   5   3        9.76      -39.46     37.63 o
  -6   6   3       49.77       24.32     25.22 o
  -5   6   3      114.02      107.78     50.10 o
  -4   6   3        3.17       -8.65     10.81 o
  -3   6   3        3.99        7.47      7.44 o
  -2   6   3     1331.02     1179.44     64.18 o
  -1   6   3     2596.51     2592.50    123.20 o
   0   6   3      414.34      423.41     29.19 o
   1   6   3      631.72      631.52     38.64 o
   2   6   3      131.75      110.08     30.84 o
   3   6   3        4.46      -17.26     19.04 o
   4   6   3        0.68      -71.02     47.35 o
  -6   7   3       25.71        7.88     25.32 o
  -5   7   3       48.81       81.32     19.75 o
  -4   7   3        4.20        0.61     11.74 o
  -3   7   3        0.03      -10.76      7.18 o
  -2   7   3        0.04       -7.32      5.49 o
  -1   7   3       27.24       49.20     10.31 o
   0   7   3       14.86        7.82      8.14 o
   1   7   3      852.24      814.04     48.04 o
   2   7   3      111.57       67.85     26.67 o
   3   7   3      111.76      100.51     23.10 o
   4   7   3       22.92       15.62     48.78 o
  -6   8   3       14.60       32.33     27.06 o
  -5   8   3       36.47       48.61     21.11 o
  -4   8   3      122.77      111.35     14.63 o
  -3   8   3        0.21      -10.56      7.40 o
  -2   8   3        0.02       -5.30      5.50 o
  -1   8   3     3385.52     3304.16    175.06 o
   0   8   3        7.43      -10.80      9.58 o
   1   8   3      263.54      323.90     26.45 o
   2   8   3        0.30      -12.87     13.55 o
   3   8   3        1.14      -12.45     18.60 o
   4   8   3        9.44      -31.93     49.12 o
  -6   9   3       54.90       33.86     36.54 o
  -5   9   3      139.61      142.77     27.78 o
  -4   9   3        6.91        0.31     11.20 o
  -3   9   3        2.27        1.92      7.93 o
  -2   9   3       19.58       20.23      6.77 o
  -1   9   3      261.48      310.89     23.01 o
   0   9   3       16.33        4.67     10.67 o
   1   9   3      230.08      229.33     21.55 o
   2   9   3        5.01       -9.87     13.23 o
   3   9   3        0.44        4.03     21.61 o
   4   9   3       12.67       -4.84     54.85 o
  -6  10   3        1.69       -3.09     24.08 o
  -5  10   3        6.93      -17.11     18.30 o
  -4  10   3      304.35      291.43     23.32 o
  -3  10   3        0.17       -9.72      7.86 o
  -2  10   3        0.46       -8.59      5.88 o
  -1  10   3     1039.80      934.94     52.28 o
   0  10   3      879.73      865.96     58.42 o
   1  10   3       24.26       23.36     11.71 o
   2  10   3       75.16       63.35     17.11 o
   3  10   3       14.83      -18.51     25.68 o
  -6  11   3       71.64       87.43     29.85 o
  -5  11   3      148.53      132.07     27.41 o
  -4  11   3      140.54      160.55     17.94 o
  -3  11   3        0.28       -8.55      7.83 o
  -2  11   3      125.67      132.97     12.00 o
  -1  11   3      928.06      778.40     51.74 o
   0  11   3      281.20      328.85     29.66 o
   1  11   3      535.12      521.15     36.77 o
   2  11   3        2.52      -21.33     14.22 o
   3  11   3        7.24        8.96     22.05 o
  -6  12   3       36.89       16.05     27.21 o
  -5  12   3       17.45       28.00     21.37 o
  -4  12   3       27.92       22.15     12.26 o
  -3  12   3        5.05       -3.04      8.23 o
  -2  12   3        0.00        7.29      7.13 o
  -1  12   3       20.75        4.14      8.99 o
   0  12   3     1244.90     1018.96     67.68 o
   1  12   3      238.88      264.40     23.66 o
   2  12   3       35.19       35.19     24.10 o
   3  12   3       21.16       11.26     21.76 o
  -6  13   3        0.37      -14.19     25.16 o
  -5  13   3       35.29       30.79     20.07 o
  -4  13   3       86.81       93.30     15.26 o
  -3  13   3        0.03       -1.28      8.73 o
  -2  13   3      337.17      326.09     25.87 o
  -1  13   3      395.71      395.02     29.01 o
   0  13   3       47.69       41.10     13.18 o
   1  13   3       56.34       63.14     13.41 o
   2  13   3       63.38       37.83     16.65 o
   3  13   3       91.11      130.34     29.50 o
  -6  14   3      300.52      386.99     47.28 o
  -5  14   3       18.32       39.76     21.24 o
  -4  14   3       45.27       47.84     16.22 o
  -3  14   3        3.07       -0.14      9.37 o
  -2  14   3       59.60       51.01     10.08 o
  -1  14   3     1706.22     1494.77     95.25 o
   0  14   3       12.78       14.08     12.35 o
   1  14   3      485.17      487.52     49.17 o
   2  14   3       33.53       35.15     16.16 o
   3  14   3      134.89       99.78     35.74 o
  -6  15   3      104.34       91.42     30.97 o
  -5  15   3       43.53       44.50     22.12 o
  -4  15   3        0.44      -17.32     13.87 o
  -3  15   3        0.02       -6.90      9.26 o
  -2  15   3      146.25      175.80     17.85 o
  -1  15   3      103.75      130.43     16.80 o
   0  15   3       51.43       56.51     10.06 o
   1  15   3        1.38      -10.13     10.66 o
   2  15   3        6.38      -21.53     15.10 o
   3  15   3       21.83       -3.74     28.06 o
  -6  16   3       82.21      105.06     31.93 o
  -5  16   3        4.01       -2.50     18.94 o
  -4  16   3       17.54        3.97     14.64 o
  -3  16   3        0.74       -5.54      9.08 o
  -2  16   3        0.25        3.58      6.92 o
  -1  16   3      319.79      412.96     33.19 o
   0  16   3      492.97      469.97     49.58 o
   1  16   3        5.33        5.07     11.74 o
   2  16   3        7.84       -2.50     18.85 o
   3  16   3       24.41       52.77     33.05 o
  -6  17   3      262.85      305.61     43.11 o
  -5  17   3       54.96       29.49     30.38 o
  -4  17   3      127.94       87.55     19.09 o
  -3  17   3        1.95       -5.41      7.39 o
  -2  17   3      286.31      308.23     23.50 o
  -1  17   3      239.83      284.18     44.77 o
   0  17   3        9.62       -5.70      8.41 o
   1  17   3      145.55      145.37     15.81 o
   2  17   3        1.33      -17.39     17.05 o
   3  17   3      218.84      234.37     46.51 o
  -6  18   3       33.23       34.31     29.38 o
  -5  18   3       45.84       24.98     21.41 o
  -4  18   3       94.03      116.83     34.99 o
  -3  18   3        4.07       -0.30     10.13 o
  -2  18   3        5.56        0.00      8.58 o
  -1  18   3        3.67       -6.22      8.54 o
   0  18   3      290.85      303.41     26.59 o
   1  18   3       27.72       12.77     10.36 o
   2  18   3       68.09       33.27     21.98 o
   3  18   3      192.83      280.46     71.27 o
  -6  19   3       64.98       59.99     29.67 o
  -5  19   3       21.55       12.60     20.09 o
  -4  19   3       17.16        4.91     15.57 o
  -3  19   3        5.29       -5.17     11.55 o
  -2  19   3       16.60       14.38      9.52 o
  -1  19   3       82.76       70.41     12.46 o
   0  19   3      161.88      159.79     26.76 o
   1  19   3      114.21       40.56     34.50 o
   2  19   3       48.09       28.20     18.94 o
   3  19   3        8.16       20.06     31.06 o
  -6  20   3       57.41       66.11     37.75 o
  -5  20   3      103.53      101.34     25.47 o
  -4  20   3       22.63       15.85     15.82 o
  -3  20   3        1.77       -5.59     11.73 o
  -2  20   3       39.90       44.02     10.83 o
  -1  20   3     1111.41     1107.29     63.32 o
   0  20   3      450.53      492.97     40.51 o
   1  20   3       11.04        7.44      9.95 o
   2  20   3      242.40      334.24     51.53 o
   3  20   3      313.94      293.49     51.95 o
  -6  21   3      274.97      318.81     55.16 o
  -5  21   3      162.27      140.06     34.81 o
  -4  21   3      211.31      249.76     34.94 o
  -3  21   3        1.71        6.95     13.05 o
  -2  21   3      235.51      289.07     26.90 o
  -1  21   3      294.74      384.20     29.16 o
   0  21   3        0.38       -2.74     12.16 o
   1  21   3      130.36      135.97     15.30 o
   2  21   3      237.51      285.35     59.37 o
   3  21   3      166.68      203.05     44.86 o
  -6  22   3      221.27      233.53     48.56 o
  -5  22   3      103.35      106.54     34.41 o
  -4  22   3       14.92        6.13     20.00 o
  -3  22   3        3.33      -18.79     12.53 o
  -2  22   3      330.49      382.08     42.19 o
  -1  22   3      249.08      322.78     25.90 o
   0  22   3      240.80      298.16     29.24 o
   1  22   3        0.63      -12.43     12.44 o
   2  22   3      135.72      146.62     35.60 o
   3  22   3       50.64       67.63     35.72 o
  -6  23   3        7.61      -10.31     34.60 o
  -5  23   3        5.70       19.96     27.60 o
  -4  23   3       21.49       23.16     29.87 o
  -3  23   3        1.33        3.03     14.31 o
  -2  23   3       95.71      140.20     19.79 o
  -1  23   3       11.37        9.93     15.27 o
   0  23   3       12.99       15.92     13.21 o
   1  23   3       92.26      105.61     18.25 o
   2  23   3      109.55       95.48     35.08 o
   3  23   3        6.19       24.17     32.20 o
  -5  24   3       79.42      119.70     34.50 o
  -4  24   3       68.04       51.45     20.62 o
  -3  24   3        0.71      -15.28     15.29 o
  -2  24   3       11.16       22.61     17.06 o
  -1  24   3      389.37      462.85     33.88 o
   0  24   3        1.44       -1.70     12.30 o
   1  24   3       19.85       30.72     14.82 o
   2  24   3      142.81      141.58     37.17 o
   3  24   3        9.43      -18.91     31.42 o
  -5  25   3       75.01       39.04     42.21 o
  -4  25   3       86.65       54.32     26.89 o
  -3  25   3        0.02      -11.53     15.31 o
  -2  25   3       76.83       55.97     17.12 o
  -1  25   3       96.03      117.60     16.96 o
   0  25   3        1.30        0.57     13.00 o
   1  25   3        3.04        5.48     13.82 o
   2  25   3      194.66      245.76     45.60 o
   3  25   3       15.64       10.57     33.79 o
  -5  26   3       57.25       66.20     33.12 o
  -4  26   3       17.97        6.09     23.28 o
  -3  26   3        0.37      -19.77     19.17 o
  -2  26   3        1.03        2.80     14.18 o
  -1  26   3      525.80      555.45     49.98 o
   0  26   3      408.47      538.29     40.09 o
   1  26   3        6.59      -13.00     17.33 o
   2  26   3       37.15       13.37     27.41 o
   3  26   3        7.48      -26.68     32.84 o
  -5  27   3        0.68      -18.42     27.53 o
  -4  27   3        2.20       -7.40     19.39 o
  -3  27   3        0.00        4.11     20.40 o
  -2  27   3       58.51       54.06     19.31 o
  -1  27   3      142.82      165.02     19.34 o
   0  27   3      161.58      181.66     36.08 o
   1  27   3      272.75      296.84     44.64 o
   2  27   3        1.12       -4.67     24.84 o
   3  27   3       15.23       -9.12     34.52 o
  -5  28   3        6.63      -23.71     27.08 o
  -4  28   3       20.43       24.87     25.48 o
  -3  28   3        1.86      -12.36     18.86 o
  -2  28   3        1.60      -16.51     14.40 o
  -1  28   3      125.95      134.82     18.56 o
   0  28   3      898.71      821.60     51.09 o
   1  28   3        0.19        5.95     23.58 o
   2  28   3        4.31      -18.99     25.33 o
   3  28   3       12.45      -26.51     34.85 o
  -5  29   3        7.82       -4.20     30.61 o
  -4  29   3        0.03        7.03     19.59 o
  -3  29   3        0.34      -15.42     20.70 o
  -2  29   3       35.86        8.46     16.07 o
  -1  29   3       59.93       57.62     15.32 o
   0  29   3       86.87       77.87     21.05 o
   1  29   3      189.19      267.30     64.85 o
   2  29   3       21.94       27.65     42.61 o
   3  29   3       25.96      -23.18     40.32 o
  -5  30   3        5.91      -12.36     28.95 o
  -4  30   3        0.04        1.74     25.38 o
  -3  30   3        0.01       -1.37     30.33 o
  -2  30   3       27.33       12.39     16.95 o
  -1  30   3      112.79      108.09     18.42 o
   0  30   3      767.59      732.35     48.17 o
   1  30   3        0.42       -7.70     19.48 o
   2  30   3        9.64        7.97     28.24 o
   3  30   3        0.82      -37.47     34.23 o
  -5  31   3        0.46      -12.41     30.79 o
  -4  31   3        0.19      -24.65     24.92 o
  -3  31   3        2.53      -14.30     21.82 o
  -2  31   3       22.94       48.27     19.14 o
  -1  31   3        6.63       16.90     15.54 o
   0  31   3      182.18      180.86     23.05 o
   1  31   3       94.52       86.69     24.78 o
   2  31   3        5.70       -4.68     29.23 o
   3  31   3        0.23      -39.58     35.72 o
  -5  32   3       11.22      -16.46     32.88 o
  -4  32   3       19.83       -6.56     26.32 o
  -3  32   3        0.09      -21.24     22.11 o
  -2  32   3        0.07      -23.93     15.95 o
  -1  32   3       44.18       42.61     18.92 o
   0  32   3      402.12      421.01     43.30 o
   1  32   3      105.76      114.49     26.85 o
   2  32   3       37.58       69.77     32.08 o
   3  32   3        0.10      -20.61     35.77 o
  -5  33   3        0.58      -43.26     31.53 o
  -4  33   3       41.85       21.13     28.94 o
  -3  33   3        4.16       -7.52     22.47 o
  -2  33   3        3.36      -11.21     17.11 o
  -1  33   3      203.56      205.47     36.37 o
   0  33   3       22.06       53.25     21.77 o
   1  33   3      248.62      271.79     36.50 o
   2  33   3       23.55       12.91     25.70 o
  -5  34   3        5.47       -7.56     33.73 o
  -4  34   3        0.34       -3.69     27.02 o
  -3  34   3        0.07      -28.86     22.37 o
  -2  34   3        4.63      -11.22     16.63 o
  -1  34   3        0.01      -12.28     16.83 o
   0  34   3     1098.93     1018.42     73.66 o
   1  34   3       13.42        1.22     23.96 o
   2  34   3        0.39       -3.52     26.26 o
  -5  35   3        2.51      -10.03     45.81 o
  -4  35   3        1.15       -9.35     27.59 o
  -3  35   3        0.55      -21.35     22.80 o
  -2  35   3       24.93        7.84     19.36 o
  -1  35   3       12.86      -13.01     17.32 o
   0  35   3      168.81      199.29     31.46 o
   1  35   3       20.20        2.56     21.69 o
   2  35   3       73.32       91.23     31.15 o
  -5  36   3        2.37       31.42     30.45 o
  -4  36   3        0.38      -39.16     26.11 o
  -3  36   3        4.11        4.29     24.35 o
  -2  36   3      223.78      184.75     29.59 o
  -1  36   3      112.93      109.68     24.03 o
   0  36   3       96.67       94.52     25.24 o
   1  36   3      263.18      292.69     39.45 o
   2  36   3      311.40      404.59     51.19 o
  -5  37   3       39.40       47.36     32.14 o
  -4  37   3        3.34       36.13     31.87 o
  -3  37   3        0.01      -30.64     23.03 o
  -2  37   3      234.93      292.77     36.76 o
  -1  37   3      144.25      158.95     27.73 o
   0  37   3        3.51      -19.44     19.42 o
   1  37   3       53.96       24.54     25.40 o
   2  37   3      210.49      308.46     54.89 o
  -4  38   3       29.21       27.79     31.02 o
  -3  38   3        1.30      -22.24     24.72 o
  -2  38   3       62.37       82.79     25.74 o
  -1  38   3      758.79      733.38     77.83 o
   0  38   3      122.75      115.25     31.89 o
   1  38   3       63.56       44.86     24.76 o
   2  38   3      285.82      294.42     45.37 o
  -4  39   3        0.86      -40.46     28.50 o
  -3  39   3        0.97      -19.09     26.07 o
  -2  39   3       20.97       31.98     21.36 o
  -1  39   3       12.39       11.28     26.85 o
   0  39   3      203.12      209.61     54.51 o
   1  39   3      615.45      863.30     89.39 o
   2  39   3      144.38      189.26     39.07 o
  -4  40   3        0.89      -25.29     30.41 o
  -3  40   3        0.69      -20.45     26.00 o
  -2  40   3      127.45      151.78     29.55 o
  -1  40   3      217.52      208.48     40.74 o
   0  40   3     1696.18     1370.67    232.26 o
   1  40   3      519.36      572.06     58.47 o
   2  40   3       82.20       48.71     33.91 o
  -4  41   3        0.35       22.27     55.74 o
  -3  41   3        1.92        5.55     28.22 o
  -2  41   3       51.44       31.49     23.45 o
  -1  41   3      270.39      312.78     62.28 o
   0  41   3       41.60       49.04     31.07 o
   1  41   3      295.89      301.19     54.01 o
   2  41   3        6.79      -39.80     32.90 o
  -4  42   3        0.59       11.83     34.24 o
  -3  42   3        0.54      -40.46     26.97 o
  -2  42   3        4.70       16.44     22.90 o
  -1  42   3       42.25       81.32     32.98 o
   0  42   3       67.61       68.07     35.21 o
   1  42   3        2.19      -19.26     24.14 o
   2  42   3       19.59       19.19     42.23 o
  -4  43   3        0.02      -26.04     31.82 o
  -3  43   3        0.53      -23.29     28.69 o
  -2  43   3        9.36      -16.84     21.71 o
  -1  43   3       25.26       27.71     30.28 o
   0  43   3       71.10       46.17     32.67 o
   1  43   3        0.02       -3.97     26.65 o
  -4  44   3        9.30       30.87     35.21 o
  -3  44   3        1.36      -43.52     29.02 o
  -2  44   3       75.02       74.69     28.66 o
  -1  44   3      198.41      163.47     42.45 o
   0  44   3      278.22      324.85     55.83 o
   1  44   3       73.84       52.83     29.44 o
  -4  45   3        0.51      -51.13     34.09 o
  -3  45   3        0.06      -40.43     28.70 o
  -2  45   3       16.83       -1.39     29.85 o
  -1  45   3       12.10      -19.77     29.92 o
   0  45   3        1.94      -14.63     29.41 o
   1  45   3        5.23      -42.78     30.59 o
  -3  46   3        0.41        7.07     33.15 o
  -2  46   3        0.42      -29.60     30.52 o
  -1  46   3        4.56       -7.40     31.23 o
   0  46   3        6.02      -46.17     30.84 o
   1  46   3        4.92      -22.05     32.40 o
  -3  47   3        0.32      -16.96     33.41 o
  -2  47   3       54.64       29.88     39.58 o
  -1  47   3        4.95      -42.95     28.63 o
   0  47   3        0.25      -16.03     32.57 o
   1  47   3       19.87      -13.61     34.20 o
  -3  48   3        0.06       15.74     34.49 o
  -2  48   3        2.31       10.81     53.49 o
  -1  48   3        3.71      -33.25     30.45 o
   0  48   3        0.40      -49.72     33.15 o
   1  48   3        4.89      -45.19     34.60 o
  -3  49   3        0.00       -1.66     35.71 o
  -2  49   3       25.64        5.17     35.39 o
  -1  49   3       34.82      -43.41     28.94 o
   0  49   3        0.70       -0.90     62.32 o
  -2  50   3       18.23       26.93     37.31 o
  -1  50   3        0.87      -40.97     45.23 o
   0  50   3        0.05      -50.81     35.77 o
  -2  51   3        2.94       -2.13     35.37 o
  -1  51   3       51.32       45.48     36.71 o
   0  51   3        3.31       16.52     37.21 o
  -2  52   3       14.94       -5.25     56.29 o
  -1  52   3        8.16       -0.92     60.35 o
  -6   0   4       73.80       60.45     30.34 o
  -5   0   4       30.41       27.90     23.39 o
  -4   0   4       64.55       72.25     20.99 o
  -3   0   4    10091.19     9547.70    692.72 o
  -2   0   4      418.33      494.25     60.42 o
  -1   0   4     4649.47     4490.87    471.17 o
   0   0   4     1761.82     1681.01    134.83 o
   1   0   4      408.05      495.48     83.52 o
   2   0   4      108.62      196.04     37.07 o
   3   0   4      234.30      193.62     59.47 o
  -6   1   4       70.61       76.71     22.28 o
  -5   1   4       34.83       41.22     16.84 o
  -4   1   4      582.92      657.28     40.15 o
  -3   1   4     2318.80     2344.96    123.65 o
  -2   1   4       19.72       17.23     10.02 o
  -1   1   4     2876.37     2608.12    163.00 o
   0   1   4      280.78      277.60     21.90 o
   1   1   4        0.06       -7.00     12.81 o
   2   1   4        8.54       -6.87     16.78 o
   3   1   4        0.27      -26.29     29.57 o
  -6   2   4      179.99      203.08     33.50 o
  -5   2   4       10.15      -17.00     14.16 o
  -4   2   4       25.85       21.96     12.51 o
  -3   2   4     1751.62     1539.89     74.93 o
  -2   2   4      158.74      183.10     19.21 o
  -1   2   4     3602.74     3440.36    213.98 o
   0   2   4        4.02       -3.63     10.26 o
   1   2   4        8.67       -0.33     13.83 o
   2   2   4        6.05       -0.76     19.58 o
   3   2   4        1.26      -11.33     24.10 o
  -6   3   4      232.61      306.96     63.07 o
  -5   3   4        0.05       -7.44     14.76 o
  -4   3   4       75.63       65.62     13.99 o
  -3   3   4      667.01      672.58     35.25 o
  -2   3   4     3803.76     3852.07    231.15 o
  -1   3   4      427.76      495.35     39.62 o
   0   3   4       37.41       36.61     12.51 o
   1   3   4      856.75      791.99     57.49 o
   2   3   4      835.46      800.40     67.58 o
   3   3   4        5.38      -11.09     24.21 o
  -6   4   4        0.13       25.22     26.91 o
  -5   4   4       11.60        8.29     15.33 o
  -4   4   4        3.76       11.06     11.84 o
  -3   4   4      856.15      799.13     41.07 o
  -2   4   4      666.97      785.89     50.71 o
  -1   4   4     4508.19     4235.00    224.54 o
   0   4   4       34.66       35.17     12.29 o
   1   4   4     1005.01      964.12     67.78 o
   2   4   4      571.52      665.57     58.65 o
   3   4   4       78.49       26.96     26.60 o
  -6   5   4       74.50       39.89     25.24 o
  -5   5   4        9.55       -8.04     14.38 o
  -4   5   4       79.62       76.60     15.60 o
  -3   5   4     1362.89     1204.66     59.72 o
  -2   5   4     1362.06     1115.26     84.57 o
  -1   5   4      556.35      549.71     33.92 o
   0   5   4        2.29      -15.50     10.33 o
   1   5   4      546.55      754.77     60.55 o
   2   5   4       10.32       29.74     20.35 o
   3   5   4       65.96       40.50     27.99 o
  -6   6   4        1.34      -20.60     22.66 o
  -5   6   4       91.58       51.25     25.66 o
  -4   6   4       64.69       48.38     21.09 o
  -3   6   4       13.73       11.58      8.92 o
  -2   6   4      671.33      606.02     50.42 o
  -1   6   4      633.36      528.84     32.75 o
   0   6   4       21.70        4.77     11.35 o
   1   6   4        9.34        9.03     16.88 o
   2   6   4      774.83      878.71     68.63 o
   3   6   4       60.43       33.76     26.87 o
  -6   7   4        9.03      -24.47     22.07 o
  -5   7   4        4.06       11.33     15.11 o
  -4   7   4      547.41      529.79     68.88 o
  -3   7   4       28.93       19.30      8.69 o
  -2   7   4        9.25       -4.79      6.92 o
  -1   7   4       70.32       55.16     12.41 o
   0   7   4       90.99       89.96     18.70 o
   1   7   4      543.52      594.58     50.94 o
   2   7   4      234.64      306.59     37.15 o
   3   7   4      259.37      212.02     36.86 o
  -6   8   4        3.00      -22.94     21.48 o
  -5   8   4       91.50       75.64     18.31 o
  -4   8   4      231.13      280.19     30.34 o
  -3   8   4       68.01       40.98     18.15 o
  -2   8   4      264.66      292.90     24.59 o
  -1   8   4      174.72      183.72     18.70 o
   0   8   4     1196.44     1155.67     66.08 o
   1   8   4      313.87      433.81     41.49 o
   2   8   4      108.50      129.27     26.79 o
   3   8   4       62.80       57.44     27.32 o
  -6   9   4       19.70       10.83     25.07 o
  -5   9   4      139.45      194.27     29.27 o
  -4   9   4       18.47       18.88     10.76 o
  -3   9   4        0.63        0.78      9.05 o
  -2   9   4       56.78       29.96     18.46 o
  -1   9   4      105.58      144.98     16.47 o
   0   9   4      758.59      716.33     43.72 o
   1   9   4        2.43      -10.07     12.73 o
   2   9   4      288.11      256.55     34.09 o
   3   9   4       50.23       24.84     27.47 o
  -6  10   4        9.63       26.02     24.32 o
  -5  10   4      182.91      189.58     28.35 o
  -4  10   4        8.49        6.97     10.98 o
  -3  10   4      181.19      206.52     18.94 o
  -2  10   4      117.27       80.78     23.98 o
  -1  10   4       75.12       71.96     12.92 o
   0  10   4     1522.19     1395.62     78.49 o
   1  10   4       16.84       13.42     13.90 o
   2  10   4        0.26       15.49     21.05 o
   3  10   4       59.31       56.61     28.11 o
  -6  11   4        3.30        4.53     23.94 o
  -5  11   4      200.64      248.90     40.62 o
  -4  11   4        9.05        3.33     10.60 o
  -3  11   4       80.80      101.86     11.54 o
  -2  11   4       17.26       13.40      8.17 o
  -1  11   4       32.38       28.34     13.00 o
   0  11   4      283.68      297.47     26.12 o
   1  11   4        2.02       -7.24     15.39 o
   2  11   4      355.18      426.11     51.30 o
   3  11   4       16.47        5.82     25.52 o
  -6  12   4       21.56       17.57     25.50 o
  -5  12   4        3.79       -2.46     18.28 o
  -4  12   4       70.07       65.38     13.14 o
  -3  12   4       79.79       95.00     11.35 o
  -2  12   4       35.56       25.06      8.75 o
  -1  12   4      136.34      175.63     21.10 o
   0  12   4      532.62      584.27     58.56 o
   1  12   4       33.08       42.18     19.62 o
   2  12   4      414.56      445.62     45.99 o
   3  12   4      458.72      581.28     74.17 o
  -6  13   4       19.96       16.03     24.28 o
  -5  13   4        1.24        1.89     17.50 o
  -4  13   4      331.78      388.60     27.74 o
  -3  13   4        1.60       -5.03      8.09 o
  -2  13   4      358.28      366.65     40.48 o
  -1  13   4        0.89       -1.90     11.68 o
   0  13   4      197.02      252.85     28.52 o
   1  13   4        5.05        1.08     16.62 o
   2  13   4        2.67       -3.00     20.11 o
   3  13   4      269.96      310.15     53.06 o
  -6  14   4        0.04      -19.52     22.70 o
  -5  14   4       25.19       16.68     18.99 o
  -4  14   4      590.56      670.07     38.19 o
  -3  14   4      107.04      109.65     12.66 o
  -2  14   4       11.20       -5.27      9.07 o
  -1  14   4       51.50       41.83     17.00 o
   0  14   4       46.93       75.54     18.31 o
   1  14   4       74.23       92.07     21.85 o
   2  14   4       46.58       17.50     22.15 o
   3  14   4      107.20      149.80     41.68 o
  -6  15   4       73.03       72.84     27.60 o
  -5  15   4       95.23      106.68     25.24 o
  -4  15   4      161.53      232.78     26.59 o
  -3  15   4      220.34      231.36     18.37 o
  -2  15   4      419.51      442.62     35.71 o
  -1  15   4      104.01      144.30     23.20 o
   0  15   4      197.41      217.59     26.61 o
   1  15   4      207.42      198.62     28.50 o
   2  15   4       12.93       11.58     21.33 o
   3  15   4      306.69      305.56     54.74 o
  -6  16   4        1.61      -16.78     23.66 o
  -5  16   4      291.12      407.40     80.54 o
  -4  16   4     1430.61     1392.61     79.36 o
  -3  16   4        1.83       -7.44      8.73 o
  -2  16   4        1.09       -9.94      8.86 o
  -1  16   4     1682.00     1614.58    104.35 o
   0  16   4     1237.34     1243.53     83.35 o
   1  16   4      117.87      103.59     23.12 o
   2  16   4       37.48       44.24     23.53 o
   3  16   4       15.18       11.94     33.14 o
  -6  17   4        2.44      -25.93     23.18 o
  -5  17   4     1648.81     1538.28    101.28 o
  -4  17   4     1254.81     1148.22     67.17 o
  -3  17   4       36.58       38.37     10.50 o
  -2  17   4      715.61      698.95     42.62 o
  -1  17   4      339.69      427.65     37.24 o
   0  17   4       43.78       30.65     16.26 o
   1  17   4        3.04      -16.34     17.01 o
   2  17   4        0.04       -6.63     21.11 o
   3  17   4        3.48      -10.40     33.16 o
  -6  18   4      325.24      293.81     41.97 o
  -5  18   4     3290.40     2927.51    182.70 o
  -4  18   4      890.09      959.62     57.71 o
  -3  18   4        2.66        5.93      9.63 o
  -2  18   4     3582.05     3553.12    193.84 o
  -1  18   4      612.87      632.56     45.60 o
   0  18   4      603.64      636.50     50.48 o
   1  18   4      143.79      174.50     27.50 o
   2  18   4       29.39       27.69     22.69 o
   3  18   4       13.29      -22.48     31.10 o
  -6  19   4        3.95       -6.75     24.48 o
  -5  19   4     1969.48     1937.49    125.02 o
  -4  19   4      946.92      959.10     57.88 o
  -3  19   4        3.36       23.26     16.01 o
  -2  19   4     3790.37     3948.52    214.98 o
  -1  19   4     1055.91     1074.21     72.04 o
   0  19   4      154.94      161.18     24.35 o
   1  19   4      278.99      351.83     38.04 o
   2  19   4       15.57      -14.70     32.31 o
   3  19   4        0.03       51.15     43.73 o
  -6  20   4      253.74      243.64     37.74 o
  -5  20   4     1254.05     1136.19     78.33 o
  -4  20   4       92.05      167.41     22.72 o
  -3  20   4      986.37      912.25     63.84 o
  -2  20   4     1413.16     1409.77     80.11 o
  -1  20   4        2.39        7.91     13.79 o
   0  20   4      153.98      206.04     31.51 o
   1  20   4       40.93       25.88     19.24 o
   2  20   4       33.40       34.48     31.62 o
   3  20   4        0.07      -13.68     36.43 o
  -6  21   4      203.41      191.73     35.17 o
  -5  21   4       84.66       85.48     25.19 o
  -4  21   4     2395.66     2464.88    157.55 o
  -3  21   4      315.78      375.22     35.52 o
  -2  21   4      206.61      280.79     26.35 o
  -1  21   4        7.34       26.77     14.33 o
   0  21   4      453.98      514.33     45.47 o
   1  21   4       97.54      107.75     24.21 o
   2  21   4       49.31       42.99     31.24 o
   3  21   4        5.67      -10.35     38.39 o
  -6  22   4        6.98      -13.03     26.14 o
  -5  22   4      135.04      134.84     31.04 o
  -4  22   4     5264.29     5068.01    392.57 o
  -3  22   4      364.35      445.00     40.06 o
  -2  22   4       51.33       52.83     16.63 o
  -1  22   4      707.50      636.89     46.30 o
   0  22   4      789.77      861.26     61.07 o
   1  22   4       11.55       23.20     18.80 o
   2  22   4        0.64       -7.64     26.29 o
   3  22   4        0.05        0.47     38.10 o
  -6  23   4       98.68       95.26     35.66 o
  -5  23   4       41.91       20.40     64.92 o
  -4  23   4      642.14      654.88     62.44 o
  -3  23   4     1881.17     1620.70    107.83 o
  -2  23   4        0.12       -4.16     11.28 o
  -1  23   4        0.10      -15.27     14.01 o
   0  23   4        2.44      -10.95     16.10 o
   1  23   4       71.18       43.35     23.05 o
   2  23   4       23.03      -11.42     30.60 o
  -6  24   4       54.03        3.32     33.19 o
  -5  24   4       76.83       60.93     29.60 o
  -4  24   4        7.60       11.96     22.59 o
  -3  24   4      507.54      622.24     78.20 o
  -2  24   4       40.16       48.90     13.49 o
  -1  24   4      127.48      156.46     20.56 o
   0  24   4      774.72      768.34     55.89 o
   1  24   4        1.34      -23.57     16.53 o
   2  24   4      215.51      204.90     44.98 o
  -6  25   4       43.63        7.37     33.30 o
  -5  25   4       91.60       69.39     32.06 o
  -4  25   4      188.60      259.58     46.25 o
  -3  25   4      763.39      652.89     49.06 o
  -2  25   4      149.77      165.59     23.71 o
  -1  25   4       21.07        9.50     13.29 o
   0  25   4      204.56      208.97     28.30 o
   1  25   4       90.23       10.74     31.24 o
   2  25   4       14.00       17.47     31.71 o
  -6  26   4        0.19      -35.26     30.15 o
  -5  26   4      126.18      135.55     36.39 o
  -4  26   4        2.77      -17.87     21.71 o
  -3  26   4       95.19       81.87     21.52 o
  -2  26   4       10.17        2.62     13.79 o
  -1  26   4        5.05       25.77     15.05 o
   0  26   4      119.29      112.76     29.94 o
   1  26   4       68.68       41.10     29.29 o
   2  26   4      294.19      303.43     52.40 o
  -6  27   4        1.06      -47.58     31.72 o
  -5  27   4       79.92       17.28     27.94 o
  -4  27   4        0.96       13.00     23.90 o
  -3  27   4        9.14        1.58     16.18 o
  -2  27   4        2.51       -1.50     15.39 o
  -1  27   4       25.53       13.72     14.53 o
   0  27   4       21.32       11.56     18.23 o
   1  27   4       44.86       64.41     30.87 o
   2  27   4      465.72      475.46     71.02 o
  -5  28   4        0.82      -32.42     27.94 o
  -4  28   4      260.39      342.57     48.56 o
  -3  28   4       95.38      137.03     23.69 o
  -2  28   4      131.92      167.08     25.44 o
  -1  28   4        0.59      -15.13     13.49 o
   0  28   4       74.12       69.39     21.45 o
   1  28   4        6.64      -32.26     25.25 o
   2  28   4      118.77      163.37     44.14 o
  -5  29   4       91.17       51.70     30.86 o
  -4  29   4      100.73       89.94     31.05 o
  -3  29   4        4.35      -12.44     21.10 o
  -2  29   4       13.98       10.42     16.25 o
  -1  29   4        9.68      -14.05     13.89 o
   0  29   4       19.09        1.64     18.54 o
   1  29   4       63.74       58.89     47.87 o
   2  29   4       59.69       52.61     35.92 o
  -5  30   4        0.48      -13.67     28.86 o
  -4  30   4      128.35       76.51     28.76 o
  -3  30   4       25.66       29.33     25.11 o
  -2  30   4        7.56       -8.81     17.38 o
  -1  30   4      236.03      227.37     25.78 o
   0  30   4       11.01      -17.66     15.52 o
   1  30   4       26.36       17.44     29.01 o
   2  30   4      116.76       82.93     60.09 o
  -5  31   4       15.35       24.21     29.02 o
  -4  31   4        4.99      -30.51     22.37 o
  -3  31   4      124.48      134.42     31.80 o
  -2  31   4       40.50       14.34     23.50 o
  -1  31   4       20.17       37.03     16.16 o
   0  31   4        7.78      -25.67     19.24 o
   1  31   4      408.47      461.52     74.26 o
   2  31   4       18.59      -17.94     33.74 o
  -5  32   4        0.22      -33.65     34.90 o
  -4  32   4       19.38        1.17     32.10 o
  -3  32   4      151.18      236.91     49.22 o
  -2  32   4        3.25      -11.11     15.85 o
  -1  32   4      137.57      122.02     20.89 o
   0  32   4       20.11      -13.51     19.65 o
   1  32   4      379.56      349.35     53.27 o
   2  32   4      738.18      786.95    117.84 o
  -5  33   4       20.01      -23.76     26.59 o
  -4  33   4       59.72       63.28     32.65 o
  -3  33   4       22.89       23.99     24.31 o
  -2  33   4       17.31      -23.19     17.95 o
  -1  33   4        0.04       -3.58     15.22 o
   0  33   4        1.35      -11.46     19.90 o
   1  33   4      581.88      701.04     66.35 o
   2  33   4       53.11       30.63     36.13 o
  -5  34   4       10.87      -33.85     34.54 o
  -4  34   4       29.29       -9.56     28.19 o
  -3  34   4       12.93        7.74     24.80 o
  -2  34   4        0.33       -0.85     18.02 o
  -1  34   4      773.99      728.22     59.63 o
   0  34   4       60.41       45.50     23.82 o
   1  34   4      147.43      157.00     34.25 o
   2  34   4      354.56      298.98     47.01 o
  -5  35   4       14.73       19.50     28.01 o
  -4  35   4       74.73       43.67     31.18 o
  -3  35   4       86.66       97.63     30.95 o
  -2  35   4       39.93        9.26     18.91 o
  -1  35   4      113.44      117.92     27.55 o
   0  35   4        0.75       -0.24     21.55 o
   1  35   4      564.34      656.91     81.74 o
   2  35   4       55.84       33.99     53.64 o
  -5  36   4        2.60       23.95     29.27 o
  -4  36   4       36.92        7.60     30.33 o
  -3  36   4      666.44      801.75     84.19 o
  -2  36   4        0.19      -24.73     18.31 o
  -1  36   4        0.58       -8.75     27.37 o
   0  36   4      270.80      274.58     37.80 o
   1  36   4      149.73      186.65     37.04 o
   2  36   4       14.99        5.95     31.21 o
  -5  37   4       10.82       -1.44     28.28 o
  -4  37   4      221.90      231.78     47.40 o
  -3  37   4      456.26      462.56     59.44 o
  -2  37   4        0.24       -5.08     19.14 o
  -1  37   4      339.06      422.37     78.57 o
   0  37   4      297.82      303.94     40.30 o
   1  37   4        4.33      -22.68     25.85 o
  -5  38   4        5.12      -41.06     27.37 o
  -4  38   4       43.22       21.70     31.02 o
  -3  38   4      345.29      311.18     50.12 o
  -2  38   4      199.93      216.60     35.47 o
  -1  38   4      145.49      140.10     65.53 o
   0  38   4      728.61      908.68    134.02 o
   1  38   4        8.63      -20.49     26.84 o
  -4  39   4      230.31      228.36     48.10 o
  -3  39   4       31.47       23.50     29.66 o
  -2  39   4       14.04       -1.88     20.65 o
  -1  39   4      509.07      459.73     61.26 o
   0  39   4       40.08       16.17     30.30 o
   1  39   4        6.05      -22.44     35.43 o
  -4  40   4      162.40      160.43     42.89 o
  -3  40   4        0.23      -14.85     28.19 o
  -2  40   4      170.82      252.44     36.02 o
  -1  40   4      717.83      889.97     94.03 o
   0  40   4       12.60       12.68     29.15 o
   1  40   4        5.49       -1.76     28.95 o
  -4  41   4        1.22       -1.37     31.63 o
  -3  41   4       64.84       20.77     29.69 o
  -2  41   4      897.26      913.32     95.58 o
  -1  41   4       17.81      -12.63     27.26 o
   0  41   4        0.48      -12.44     39.77 o
   1  41   4       17.95      -26.84     29.39 o
  -4  42   4       54.67       36.72     34.54 o
  -3  42   4        7.77      -18.67     28.39 o
  -2  42   4      440.64      515.17     53.32 o
  -1  42   4      180.36      117.45     35.91 o
   0  42   4        0.20      -20.31     28.74 o
   1  42   4        0.90       40.20     30.85 o
  -4  43   4        2.93      -13.63     33.07 o
  -3  43   4       65.78       14.54     30.38 o
  -2  43   4      125.47      100.45     29.62 o
  -1  43   4        6.03      -27.22     39.71 o
   0  43   4        1.53      -18.23     28.60 o
   1  43   4        0.19      -16.46     29.98 o
  -4  44   4       61.03       51.89     40.40 o
  -3  44   4        3.36      -37.50     28.49 o
  -2  44   4       23.43       -2.44     30.10 o
  -1  44   4       50.42       39.90     33.51 o
   0  44   4       36.77       71.47     35.33 o
   1  44   4       18.14       -3.78     31.86 o
  -4  45   4      109.20       84.17     42.46 o
  -3  45   4       25.67       21.19     33.36 o
  -2  45   4       62.28       98.66     37.47 o
  -1  45   4       43.49      -19.84     30.51 o
   0  45   4       53.81       26.76     64.79 o
  -3  46   4       33.75       17.94     35.12 o
  -2  46   4       50.21       42.58     34.53 o
  -1  46   4        4.59      -18.34     29.86 o
   0  46   4      284.12      323.50     66.68 o
  -3  47   4       51.28       31.48     36.35 o
  -2  47   4        2.65       -9.98     31.63 o
  -1  47   4       10.57       -6.37     33.18 o
   0  47   4       96.63       68.37     39.40 o
  -3  48   4        7.84      -39.89     33.72 o
  -2  48   4        1.70      -31.35     32.19 o
  -1  48   4        3.28      -48.95     32.63 o
   0  48   4       63.57       69.19     41.10 o
  -3  49   4        0.90       -2.92     36.98 o
  -2  49   4        8.45      -49.14     32.76 o
  -1  49   4       11.28       11.67     36.33 o
  -2  50   4        0.00       -5.75     34.72 o
  -1  50   4       10.41      -45.58     34.75 o
  -2  51   4       25.03       27.96     40.09 o
  -6   1   5        5.11      -14.24     17.92 o
  -5   1   5        3.27      -17.26     14.40 o
  -4   1   5       34.31        7.37     11.68 o
  -3   1   5       90.69       87.64     13.60 o
  -2   1   5     6132.22     5727.85    424.04 o
  -1   1   5     6793.57     6635.14    283.91 o
   0   1   5       47.00       34.17     17.53 o
   1   1   5      406.45      502.25     68.05 o
   2   1   5      342.81      246.46     44.45 o
  -6   2   5        1.31      -26.92     17.95 o
  -5   2   5        0.06       -1.74     14.32 o
  -4   2   5        1.34       -4.18     13.93 o
  -3   2   5      446.85      528.85     35.39 o
  -2   2   5      130.06      172.49     48.13 o
  -1   2   5      390.83      533.32     42.14 o
   0   2   5        0.31      -18.19     13.73 o
   1   2   5      226.38      308.36     50.97 o
   2   2   5       52.16       78.88     28.56 o
  -6   3   5        1.91        7.79     21.35 o
  -5   3   5        1.29       -3.06     14.39 o
  -4   3   5       93.66       88.64     15.72 o
  -3   3   5       41.58       40.43     11.16 o
  -2   3   5     1031.83     1000.22     64.22 o
  -1   3   5      978.55      938.97     55.28 o
   0   3   5       42.16        6.27     14.97 o
   1   3   5       79.43       78.83     42.93 o
   2   3   5        4.86      -32.59     21.73 o
  -6   4   5        5.02       10.53     22.50 o
  -5   4   5        0.01      -21.57     14.75 o
  -4   4   5      139.91      146.31     19.36 o
  -3   4   5       11.89       -3.94      9.07 o
  -2   4   5      631.70      625.37     42.21 o
  -1   4   5     4292.63     3893.44    208.35 o
   0   4   5        0.02      -16.31     13.79 o
   1   4   5      337.76      400.28     66.06 o
   2   4   5       14.62      -14.72     22.79 o
  -6   5   5        0.65       17.03     22.72 o
  -5   5   5        0.02        1.58     14.63 o
  -4   5   5        2.73      -14.90      9.93 o
  -3   5   5      348.34      348.01     30.39 o
  -2   5   5      592.04      512.50     31.51 o
  -1   5   5       60.56      109.75     17.08 o
   0   5   5       58.40       44.12     15.35 o
   1   5   5      138.94      140.23     26.82 o
   2   5   5      254.04      209.12     34.90 o
  -6   6   5       42.18       14.80     24.02 o
  -5   6   5        0.49        9.06     14.30 o
  -4   6   5        1.23       -6.80     11.56 o
  -3   6   5      266.73      256.73     29.96 o
  -2   6   5      856.20      798.98     46.34 o
  -1   6   5      106.73      112.88     17.26 o
   0   6   5        1.51      -12.16     12.84 o
   1   6   5       14.42       -0.36     19.51 o
   2   6   5       20.68       24.58     24.91 o
  -6   7   5       18.31      -18.08     21.86 o
  -5   7   5        2.42        6.47     13.90 o
  -4   7   5       28.97       19.99     11.56 o
  -3   7   5        2.66      -10.14     10.37 o
  -2   7   5     1344.52     1309.34     72.55 o
  -1   7   5     1400.64     1301.03     74.04 o
   0   7   5       84.18       70.26     18.93 o
   1   7   5        8.18      -18.55     18.38 o
   2   7   5        1.81      -17.00     22.67 o
  -6   8   5        1.08       13.58     22.74 o
  -5   8   5        3.14      -20.14     13.43 o
  -4   8   5       15.81        8.62     10.71 o
  -3   8   5        6.53       -0.09     11.31 o
  -2   8   5       12.79       12.75      9.22 o
  -1   8   5      180.03      152.15     19.16 o
   0   8   5        0.50       -3.29     14.08 o
   1   8   5        1.10      -25.93     17.29 o
   2   8   5       18.25       12.48     28.75 o
  -6   9   5        0.35      -22.35     21.16 o
  -5   9   5        2.59      -11.54     14.41 o
  -4   9   5      274.89      333.63     28.45 o
  -3   9   5       19.83       11.94     12.14 o
  -2   9   5      195.18      216.63     18.54 o
  -1   9   5      166.09      190.07     24.72 o
   0   9   5       99.96       93.81     19.20 o
   1   9   5        0.19      -26.20     19.18 o
   2   9   5        6.16       -7.80     23.91 o
  -6  10   5       29.97       20.06     23.33 o
  -5  10   5        0.00       -7.95     17.82 o
  -4  10   5       17.99       10.17     11.53 o
  -3  10   5       48.33       38.69     13.13 o
  -2  10   5       13.04       19.65      9.99 o
  -1  10   5      263.08      280.34     30.14 o
   0  10   5        2.66      -10.93     13.60 o
   1  10   5        0.60      -27.74     18.50 o
   2  10   5        4.81      -32.61     21.74 o
  -6  11   5        2.06        4.04     22.38 o
  -5  11   5        0.35       -6.68     24.99 o
  -4  11   5       32.90       34.23     15.47 o
  -3  11   5      150.88      205.37     19.71 o
  -2  11   5       17.11        9.59      8.26 o
  -1  11   5      101.74       89.99     19.05 o
   0  11   5      407.98      478.50     38.25 o
   1  11   5        4.26      -13.71     18.93 o
   2  11   5        3.26      -11.35     23.22 o
  -6  12   5        1.79       -6.08     22.29 o
  -5  12   5        2.22       -8.34     17.76 o
  -4  12   5      269.59      307.50     24.71 o
  -3  12   5       57.33       28.51     10.65 o
  -2  12   5      430.11      523.80     36.76 o
  -1  12   5      238.31      265.81     29.58 o
   0  12   5        0.10      -17.02     14.04 o
   1  12   5        1.07       -8.37     18.30 o
   2  12   5       83.83       89.20     27.72 o
  -6  13   5        0.95      -25.40     22.21 o
  -5  13   5        8.15      -12.14     21.32 o
  -4  13   5      165.76      144.84     17.45 o
  -3  13   5       68.02       44.81     13.14 o
  -2  13   5       99.55       88.11     15.69 o
  -1  13   5      686.97      647.66     47.74 o
   0  13   5        0.82        3.80     14.68 o
   1  13   5        9.40       -3.25     19.07 o
   2  13   5       12.49       -4.95     24.02 o
  -6  14   5        8.66      -16.19     22.23 o
  -5  14   5       13.48       19.29     21.63 o
  -4  14   5        1.79      -16.93     11.29 o
  -3  14   5        0.04      -13.72      9.15 o
  -2  14   5        3.59        0.27     15.33 o
  -1  14   5       12.01       15.45     14.89 o
   0  14   5        0.66       -6.79     13.93 o
   1  14   5        1.03      -18.32     17.61 o
   2  14   5        3.92       34.22     25.40 o
  -6  15   5       82.04      116.88     30.54 o
  -5  15   5       23.02       19.24     20.12 o
  -4  15   5       18.92        9.22     11.97 o
  -3  15   5      237.82      276.66     21.38 o
  -2  15   5      200.81      234.95     22.50 o
  -1  15   5       55.31       40.89     16.99 o
   0  15   5       14.93       -4.83     14.01 o
   1  15   5       19.74       16.60     19.81 o
   2  15   5       91.88       82.02     29.10 o
  -6  16   5      100.93       73.76     27.17 o
  -5  16   5        2.68        7.11     19.09 o
  -4  16   5       36.08       43.74     18.74 o
  -3  16   5     1671.23     1540.41     76.88 o
  -2  16   5      576.20      540.78     36.35 o
  -1  16   5       76.21       74.77     18.88 o
   0  16   5        0.06      -14.74     14.05 o
   1  16   5        0.00       -1.86     18.89 o
   2  16   5       90.65       76.14     28.64 o
  -6  17   5       12.23      -21.47     22.54 o
  -5  17   5       11.30       22.78     19.29 o
  -4  17   5        2.01        3.87     17.05 o
  -3  17   5      378.54      405.33     27.67 o
  -2  17   5       28.90       31.19     14.77 o
  -1  17   5       65.36       43.86     23.72 o
   0  17   5        0.55      -20.44     13.63 o
   1  17   5        0.36      -24.75     18.75 o
   2  17   5      127.59      138.00     32.14 o
  -6  18   5        6.13      -34.88     23.25 o
  -5  18   5        9.95       13.92     19.77 o
  -4  18   5       39.77       37.00     18.80 o
  -3  18   5      408.89      458.51     30.02 o
  -2  18   5       22.56        8.54     13.60 o
  -1  18   5        2.51      -18.67     18.21 o
   0  18   5        0.27       -8.32     13.90 o
   1  18   5        2.17      -23.74     18.97 o
   2  18   5       11.48        3.96     32.70 o
  -6  19   5        7.00       10.60     25.11 o
  -5  19   5        2.37       -5.97     21.22 o
  -4  19   5      209.37      275.33     31.79 o
  -3  19   5      336.71      386.65     27.72 o
  -2  19   5      182.00      169.02     23.43 o
  -1  19   5       97.09       96.02     20.69 o
   0  19   5        1.32      -21.76     14.51 o
   1  19   5        0.16      -26.01     18.58 o
   2  19   5       25.39      -11.53     30.94 o
  -6  20   5       82.34       76.49     27.32 o
  -5  20   5        5.25        7.15     20.15 o
  -4  20   5      310.42      320.68     37.33 o
  -3  20   5     2325.44     2282.44    112.11 o
  -2  20   5       64.27       50.34     17.51 o
  -1  20   5      108.87      128.12     34.96 o
   0  20   5        0.96      -21.33     14.22 o
   1  20   5       36.62       49.91     23.26 o
   2  20   5        0.40      -49.12     32.75 o
  -6  21   5        0.31      -15.13     24.51 o
  -5  21   5        0.17        3.01     20.15 o
  -4  21   5        8.81        3.00     18.06 o
  -3  21   5       34.41       42.65     17.72 o
  -2  21   5       16.51       25.89     16.78 o
  -1  21   5       72.45       75.25     31.70 o
   0  21   5       24.67       -2.43     15.26 o
   1  21   5        0.00        5.75     20.61 o
   2  21   5       11.89        1.81     36.58 o
  -6  22   5       35.87       20.86     26.72 o
  -5  22   5        2.50      -17.53     20.60 o
  -4  22   5       30.85       48.71     25.14 o
  -3  22   5      145.99      147.75     24.01 o
  -2  22   5      862.46      835.74     51.84 o
  -1  22   5        0.31       -8.98     15.45 o
   0  22   5        0.16      -10.04     15.57 o
   1  22   5       52.27       76.73     27.90 o
   2  22   5       29.94       -0.12     33.02 o
  -6  23   5       87.25       58.34     29.02 o
  -5  23   5        7.09      -30.40     20.26 o
  -4  23   5      233.70      307.34     45.67 o
  -3  23   5      614.57      692.73     55.15 o
  -2  23   5      633.60      694.00     45.63 o
  -1  23   5       90.24       86.83     24.44 o
   0  23   5        3.88      -16.79     18.93 o
   1  23   5       76.66       31.35     23.17 o
   2  23   5      185.06      156.35     45.71 o
  -6  24   5        8.75      -44.77     29.85 o
  -5  24   5        1.54      -14.13     29.92 o
  -4  24   5       47.62       83.35     29.37 o
  -3  24   5       44.71       49.71     19.20 o
  -2  24   5       49.92       23.38     14.70 o
  -1  24   5       11.21      -15.81     16.68 o
   0  24   5        0.04      -26.91     23.12 o
   1  24   5       20.21        1.53     22.40 o
   2  24   5       61.72       56.65     39.71 o
  -6  25   5        0.94      -29.65     32.17 o
  -5  25   5        8.31      -15.02     25.84 o
  -4  25   5        0.62      -27.63     27.12 o
  -3  25   5        0.82        6.24     20.48 o
  -2  25   5        1.84       -8.19     16.25 o
  -1  25   5        1.26       -8.76     16.37 o
   0  25   5        1.52       -6.26     21.00 o
   1  25   5       10.63      -10.79     29.31 o
   2  25   5       51.42       23.88     35.57 o
  -6  26   5       34.26       15.86     32.38 o
  -5  26   5        1.60       -4.07     25.07 o
  -4  26   5       20.40       22.81     25.00 o
  -3  26   5      700.39      669.34     51.22 o
  -2  26   5      116.91      119.15     20.36 o
  -1  26   5       76.30       86.19     23.68 o
   0  26   5        0.44       -5.14     20.45 o
   1  26   5       28.38       -5.55     28.95 o
   2  26   5        3.53      -26.41     36.21 o
  -6  27   5        1.78       37.43     35.27 o
  -5  27   5        5.33       42.21     32.30 o
  -4  27   5       22.84       15.01     25.53 o
  -3  27   5      188.68      235.27     30.80 o
  -2  27   5       14.00      -17.89     13.71 o
  -1  27   5      163.75      171.92     28.26 o
   0  27   5      225.87      263.04     35.61 o
   1  27   5       12.40        4.38     29.78 o
   2  27   5       32.09       23.30     38.83 o
  -6  28   5        7.00       22.21     34.89 o
  -5  28   5        0.01      -26.90     26.55 o
  -4  28   5        2.09      -19.26     23.38 o
  -3  28   5       27.43       24.29     18.45 o
  -2  28   5       86.41       35.42     19.49 o
  -1  28   5      160.16      192.92     28.15 o
   0  28   5        0.26       19.31     20.68 o
   1  28   5       30.21       38.93     31.76 o
   2  28   5       10.44      -36.94     35.00 o
  -6  29   5        1.70      -49.28     32.85 o
  -5  29   5        1.98      -25.30     27.51 o
  -4  29   5        1.48       -9.08     22.96 o
  -3  29   5       71.37       51.60     20.97 o
  -2  29   5       16.11       22.53     18.50 o
  -1  29   5       10.91        4.34     15.87 o
   0  29   5       60.93       88.49     26.33 o
   1  29   5        1.35       11.47     31.26 o
  -5  30   5        0.00      -17.65     22.68 o
  -4  30   5        4.87      -34.79     23.19 o
  -3  30   5      275.47      308.34     52.83 o
  -2  30   5        1.07       -5.87     17.77 o
  -1  30   5      156.81      152.48     24.66 o
   0  30   5        0.32       -8.12     43.22 o
   1  30   5       46.34       58.19     45.24 o
  -5  31   5        0.06      -23.12     23.46 o
  -4  31   5        0.22      -11.56     24.89 o
  -3  31   5       73.75       39.12     26.90 o
  -2  31   5       67.14       74.58     21.69 o
  -1  31   5      126.07      122.27     21.99 o
   0  31   5      111.68      120.34     35.32 o
   1  31   5        1.50      -47.23     31.83 o
  -5  32   5        0.08      -17.53     23.46 o
  -4  32   5       35.53       -3.41     26.29 o
  -3  32   5        3.18      -22.79     22.90 o
  -2  32   5       37.72        4.70     22.60 o
  -1  32   5       74.72       49.54     19.72 o
   0  32   5        2.10      -26.26     25.17 o
   1  32   5       17.51      -22.79     31.50 o
  -5  33   5        0.13      -24.90     25.39 o
  -4  33   5       32.30      -17.86     30.57 o
  -3  33   5       22.17      -28.35     27.84 o
  -2  33   5       71.01       83.46     23.65 o
  -1  33   5       13.46       -2.01     17.71 o
   0  33   5       16.29      -19.02     22.14 o
   1  33   5       10.61        9.18     33.90 o
  -5  34   5        0.38      -32.24     26.37 o
  -4  34   5       13.38       -7.30     27.15 o
  -3  34   5        0.50      -31.28     23.44 o
  -2  34   5       97.88       86.56     24.03 o
  -1  34   5       97.32       99.19     23.18 o
   0  34   5        9.05      -19.49     25.69 o
   1  34   5       21.57       13.74     35.76 o
  -5  35   5        0.21      -20.22     24.67 o
  -4  35   5        0.35      -17.21     28.00 o
  -3  35   5      159.57      219.72     41.19 o
  -2  35   5      310.69      338.45     38.68 o
  -1  35   5      147.81      145.09     29.56 o
   0  35   5      134.45      151.25     32.74 o
   1  35   5       63.12       49.37     31.29 o
  -5  36   5        0.13      -40.63     29.79 o
  -4  36   5        0.01      -40.23     27.13 o
  -3  36   5        6.73        3.15     38.41 o
  -2  36   5      233.77      285.51     36.73 o
  -1  36   5        6.20        3.99     28.36 o
   0  36   5        0.00      -35.79     23.86 o
   1  36   5       68.44       92.38     35.34 o
  -5  37   5        0.05      -35.09     32.49 o
  -4  37   5       43.23       23.46     33.06 o
  -3  37   5        7.37       -7.53     29.39 o
  -2  37   5       69.21       74.58     23.65 o
  -1  37   5       26.04        7.36     29.30 o
   0  37   5       45.64        8.75     26.44 o
   1  37   5       90.36       95.26     35.01 o
  -5  38   5        0.79      -48.15     32.10 o
  -4  38   5        7.52      -36.75     28.23 o
  -3  38   5       24.00       20.48     30.12 o
  -2  38   5      385.49      445.92     47.20 o
  -1  38   5      319.22      326.35     63.34 o
   0  38   5        0.61        6.31     27.02 o
   1  38   5       72.90       61.71     35.01 o
  -5  39   5        0.59       27.97     37.03 o
  -4  39   5        1.41      -15.32     30.47 o
  -3  39   5      242.10      240.28     46.61 o
  -2  39   5     1016.04      873.57    109.89 o
  -1  39   5     1068.80      899.14     88.14 o
   0  39   5      438.71      504.44     63.07 o
  -4  40   5        7.50        7.92     35.48 o
  -3  40   5       53.26       35.78     32.87 o
  -2  40   5      166.55      198.68     32.20 o
  -1  40   5       46.03        9.88     33.45 o
   0  40   5        3.44       -2.47     30.10 o
  -4  41   5        3.90      -43.96     30.79 o
  -3  41   5       68.01       59.30     33.34 o
  -2  41   5       14.73       13.27     23.06 o
  -1  41   5        0.45       30.30     36.87 o
   0  41   5       78.61       70.12     41.88 o
  -4  42   5        5.01      -24.52     34.78 o
  -3  42   5        9.32      -19.94     28.31 o
  -2  42   5       10.23        7.18     24.10 o
  -1  42   5      144.65       74.92     37.03 o
   0  42   5        1.57      -31.89     34.32 o
  -4  43   5        0.40      -16.31     34.10 o
  -3  43   5       21.36        4.31     30.88 o
  -2  43   5      191.85      252.00     47.44 o
  -1  43   5       12.78      -32.55     31.49 o
   0  43   5      302.42      289.99     68.69 o
  -4  44   5        0.77      -25.20     34.78 o
  -3  44   5       46.18       75.76     54.86 o
  -2  44   5        4.14       -8.38     31.04 o
  -1  44   5        0.28      -12.95     34.00 o
   0  44   5        0.79       -4.00     39.98 o
  -4  45   5        3.81       -2.94     38.27 o
  -3  45   5       41.14       -7.79     33.08 o
  -2  45   5       35.46      -11.06     32.14 o
  -1  45   5       71.80       50.22     38.30 o
  -3  46   5       20.43       19.45     35.79 o
  -2  46   5      168.30      124.19     46.76 o
  -1  46   5       43.37       37.84     37.76 o
  -3  47   5        5.71       -9.87     35.68 o
  -2  47   5       51.92       -3.18     36.53 o
  -1  47   5       11.31      -49.69     33.12 o
  -3  48   5       11.69       -6.64     39.26 o
  -2  48   5       65.79      134.30     45.18 o
  -1  48   5        8.75      -53.03     35.35 o
  -2  49   5       23.21      -20.88     36.73 o
  -7   0   6      760.89      863.74    132.92 o
  -6   0   6      421.01      539.30     81.98 o
  -5   0   6      110.84       90.53     26.40 o
  -4   0   6      930.62     1006.52     81.69 o
  -3   0   6     1316.46     1319.82    102.34 o
  -2   0   6      182.50      196.93     43.36 o
  -1   0   6      303.84      423.87     49.57 o
   0   0   6      167.66      250.47     55.43 o
   1   0   6        2.14       14.74     38.27 o
   2   0   6       26.13       42.51     50.69 o
  -7   1   6       22.47       42.71     38.18 o
  -6   1   6       65.80       82.68     22.04 o
  -5   1   6        0.02        6.05     15.09 o
  -4   1   6        0.05      -17.10     11.40 o
  -3   1   6      365.86      517.94     35.89 o
  -2   1   6       55.35       34.49     19.00 o
  -1   1   6        1.98      -19.45     13.77 o
   0   1   6       75.65       57.51     53.98 o
   1   1   6       10.20       -6.73     33.16 o
   2   1   6        0.04      -47.50     31.66 o
  -7   2   6       54.49       38.65     37.08 o
  -6   2   6       10.06       19.25     19.62 o
  -5   2   6        0.00      -17.69     14.75 o
  -4   2   6        0.03       -5.29     11.75 o
  -3   2   6       12.31        8.58     11.20 o
  -2   2   6        8.28       21.59     19.25 o
  -1   2   6        0.60       -4.55     12.80 o
   0   2   6        8.57      -24.31     16.21 o
   1   2   6        4.35        6.34     26.57 o
   2   2   6       56.53       41.89     48.34 o
  -7   3   6        2.14      -33.78     44.76 o
  -6   3   6      260.04      308.47     33.11 o
  -5   3   6        4.68      -15.03     18.15 o
  -4   3   6      139.19      148.83     21.26 o
  -3   3   6       57.13       76.15     15.91 o
  -2   3   6     1346.78     1146.09     93.31 o
  -1   3   6     1176.87     1067.26     56.71 o
   0   3   6       55.98       40.68     20.55 o
   1   3   6        5.10       34.78     23.68 o
   2   3   6        1.99       27.24     31.45 o
  -7   4   6        2.56      -12.51     27.65 o
  -6   4   6      478.28      650.19     58.46 o
  -5   4   6       20.09       -3.23     14.53 o
  -4   4   6       18.82        1.38     12.31 o
  -3   4   6       83.80      112.88     25.72 o
  -2   4   6     1458.02     1313.39    115.80 o
  -1   4   6      674.10      768.31     45.27 o
   0   4   6        0.55        0.33     17.48 o
   1   4   6      239.70      217.23     34.24 o
   2   4   6      113.53       50.89     37.42 o
  -7   5   6        7.26       -1.43     28.44 o
  -6   5   6        0.05      -10.49     24.18 o
  -5   5   6       51.13       41.45     16.49 o
  -4   5   6        7.74       10.42     12.08 o
  -3   5   6       25.56        9.09     12.30 o
  -2   5   6      104.86      164.33     23.42 o
  -1   5   6      861.95      803.36     44.64 o
   0   5   6       50.43        1.38     19.38 o
   1   5   6       23.32       33.33     50.01 o
   2   5   6      231.63      202.35     42.30 o
  -7   6   6        0.38      -23.31     31.25 o
  -6   6   6        0.71      -15.46     21.14 o
  -5   6   6       10.05       -4.51     14.24 o
  -4   6   6       40.62       35.28     12.86 o
  -3   6   6       18.41       10.49     12.25 o
  -2   6   6     1700.02     1491.13     98.53 o
  -1   6   6        5.85       -0.35     12.46 o
   0   6   6        2.58        7.46     19.68 o
   1   6   6      377.98      410.45     46.24 o
   2   6   6        0.15       -3.30     27.10 o
  -7   7   6       53.52       53.05     31.49 o
  -6   7   6        4.53      -27.61     20.65 o
  -5   7   6       96.15       73.65     18.68 o
  -4   7   6        0.01       -3.17     11.42 o
  -3   7   6      151.26      157.99     20.99 o
  -2   7   6      359.33      357.94     45.16 o
  -1   7   6      360.13      453.94     32.96 o
   0   7   6      148.37      166.03     28.49 o
   1   7   6       74.01       47.92     25.13 o
   2   7   6      104.13      112.67     32.75 o
  -7   8   6       15.80      -18.32     27.70 o
  -6   8   6        1.45      -13.26     21.09 o
  -5   8   6      133.92      101.96     24.75 o
  -4   8   6       72.21       68.25     18.94 o
  -3   8   6       10.91       21.11     13.72 o
  -2   8   6      197.80      183.58     21.65 o
  -1   8   6      358.24      395.24     40.32 o
   0   8   6      686.69      756.83     63.25 o
   1   8   6       18.38       10.08     23.15 o
   2   8   6        0.55      -24.83     27.20 o
  -7   9   6        0.12      -28.24     27.36 o
  -6   9   6        0.10      -23.10     20.20 o
  -5   9   6        4.52       -2.54     14.70 o
  -4   9   6       30.52       24.04     13.20 o
  -3   9   6       59.58       53.04     15.70 o
  -2   9   6      532.23      586.73     43.13 o
  -1   9   6        0.19      -16.95     16.02 o
   0   9   6      730.20      824.31     67.56 o
   1   9   6       17.45      -26.09     21.27 o
   2   9   6       91.43       77.37     32.12 o
  -6  10   6       59.15       35.12     24.64 o
  -5  10   6        5.22        5.96     15.73 o
  -4  10   6        0.26      -15.67     11.30 o
  -3  10   6      146.40      110.44     29.68 o
  -2  10   6        0.22      -11.51     12.28 o
  -1  10   6       24.93       19.06     17.36 o
   0  10   6      508.55      570.12     44.65 o
   1  10   6        0.17       -0.48     22.83 o
   2  10   6       92.25       75.26     31.50 o
  -6  11   6       26.21        5.93     22.85 o
  -5  11   6      133.57      167.52     26.97 o
  -4  11   6        1.15       -9.19     11.67 o
  -3  11   6       22.81      -18.75     12.50 o
  -2  11   6      296.15      332.38     29.58 o
  -1  11   6        2.10       -4.32     16.68 o
   0  11   6      227.46      231.80     33.93 o
   1  11   6       49.77       67.11     26.61 o
   2  11   6       34.23      -38.99     29.65 o
  -6  12   6      129.30      100.61     27.06 o
  -5  12   6      232.41      261.15     33.61 o
  -4  12   6        0.50       -8.32     12.39 o
  -3  12   6      342.70      232.13     74.21 o
  -2  12   6      184.42      218.37     24.24 o
  -1  12   6       27.04       24.91     18.32 o
   0  12   6      283.01      310.55     31.85 o
   1  12   6        9.49        1.50     22.19 o
   2  12   6       71.02       33.18     42.97 o
  -6  13   6        6.47       -1.72     21.49 o
  -5  13   6      101.10       64.75     21.98 o
  -4  13   6       89.12       99.89     16.81 o
  -3  13   6      212.74      174.70     41.18 o
  -2  13   6       61.25       66.14     16.47 o
  -1  13   6       20.75       47.60     19.33 o
   0  13   6      167.54      175.42     25.39 o
   1  13   6       15.19      -16.11     21.47 o
   2  13   6       83.61       47.19     32.93 o
  -6  14   6        6.22        4.33     22.89 o
  -5  14   6      243.31      303.92     35.30 o
  -4  14   6       99.32      129.07     18.88 o
  -3  14   6      577.78      510.80     92.73 o
  -2  14   6       43.78       38.16     14.73 o
  -1  14   6       76.34       98.91     22.92 o
   0  14   6        0.80       -9.47     16.54 o
   1  14   6        2.24      -13.88     22.96 o
   2  14   6        0.07      -41.82     27.88 o
  -6  15   6        6.51      -14.38     21.59 o
  -5  15   6      264.33      262.30     33.73 o
  -4  15   6     1333.01     1256.79     71.95 o
  -3  15   6      521.81      438.57    128.86 o
  -2  15   6       17.38        9.36     14.01 o
  -1  15   6      163.15      184.80     28.07 o
   0  15   6      262.39      273.97     30.07 o
   1  15   6       21.78       14.06     28.87 o
  -6  16   6       19.62      -13.59     22.97 o
  -5  16   6      381.20      520.89     49.23 o
  -4  16   6      945.01      803.36     49.15 o
  -3  16   6      214.67      232.29     44.05 o
  -2  16   6       80.74       96.80     35.12 o
  -1  16   6       47.39       26.55     19.27 o
   0  16   6      335.53      386.61     57.13 o
   1  16   6       12.37      -33.07     22.04 o
  -6  17   6       81.39       47.54     25.78 o
  -5  17   6      676.66      965.33     82.51 o
  -4  17   6       13.79       44.95     16.09 o
  -3  17   6        0.03       -3.33     13.06 o
  -2  17   6       66.16       75.87     20.54 o
  -1  17   6        1.76       -9.52     17.37 o
   0  17   6       18.29       17.06     18.75 o
   1  17   6       53.88       22.41     24.09 o
  -6  18   6        5.15       40.36     29.56 o
  -5  18   6     1144.26     1180.52     89.12 o
  -4  18   6      323.12      376.18     38.70 o
  -3  18   6       79.84       75.00     21.01 o
  -2  18   6        2.71      -11.09     15.99 o
  -1  18   6      318.37      382.86     40.38 o
   0  18   6       99.39       87.96     21.64 o
   1  18   6       46.12       11.01     24.25 o
  -6  19   6      759.55      791.58     68.81 o
  -5  19   6     5671.93     5298.06    321.01 o
  -4  19   6      843.79      796.77     57.61 o
  -3  19   6      273.65      295.56     59.08 o
  -2  19   6      286.98      325.40     35.02 o
  -1  19   6      325.65      405.63     42.07 o
   0  19   6      147.01      142.49     25.00 o
   1  19   6        0.00      -15.00     23.64 o
  -6  20   6      241.23      320.35     42.31 o
  -5  20   6      324.84      520.56     60.10 o
  -4  20   6     1246.07     1103.35     95.93 o
  -3  20   6       64.46       64.29     17.57 o
  -2  20   6        0.00      -16.78     15.77 o
  -1  20   6       40.80       41.30     20.68 o
   0  20   6       16.74       17.11     19.93 o
   1  20   6        6.65       -5.96     28.81 o
  -6  21   6       26.80        2.59     25.67 o
  -5  21   6        1.96      -21.82     19.34 o
  -4  21   6     1024.17     1023.63     90.09 o
  -3  21   6       87.39       49.01     14.90 o
  -2  21   6       72.17       74.99     21.71 o
  -1  21   6       75.90      110.08     24.53 o
   0  21   6      309.31      304.02     33.37 o
   1  21   6        3.26      -18.26     23.40 o
  -6  22   6      198.53      187.09     34.93 o
  -5  22   6        1.44      -20.42     20.77 o
  -4  22   6      362.62      488.05     57.99 o
  -3  22   6      157.57      119.51     44.87 o
  -2  22   6        8.06        6.39     18.94 o
  -1  22   6        1.01        4.55     20.61 o
   0  22   6      197.65      218.52     27.88 o
   1  22   6        0.61        7.71     25.55 o
  -6  23   6      144.29      182.89     35.57 o
  -5  23   6        0.03      -14.32     21.26 o
  -4  23   6     1389.16     1312.56    112.09 o
  -3  23   6      801.65      699.49     97.86 o
  -2  23   6        4.90       -7.81     17.31 o
  -1  23   6       43.85       22.70     20.76 o
   0  23   6        2.02       13.11     25.59 o
   1  23   6       79.76       92.12     38.71 o
  -6  24   6      104.89      183.40     34.58 o
  -5  24   6        0.18       13.14     25.26 o
  -4  24   6      401.79      502.81     60.56 o
  -3  24   6      799.93      716.97     99.91 o
  -2  24   6      212.96      245.81     32.04 o
  -1  24   6        5.67       -4.11     18.69 o
   0  24   6       71.91       79.16     22.99 o
   1  24   6       26.10        4.73     34.63 o
  -6  25   6      124.31      216.09     44.76 o
  -5  25   6        7.43       -6.61     25.21 o
  -4  25   6        7.70       56.35     27.69 o
  -3  25   6        8.76        3.46     18.18 o
  -2  25   6       72.46       69.52     22.36 o
  -1  25   6      157.25      203.25     30.68 o
   0  25   6      108.10       83.84     22.19 o
   1  25   6       31.06       16.68     35.67 o
  -6  26   6       28.11       76.90     35.87 o
  -5  26   6       53.05      112.30     46.81 o
  -4  26   6       76.17       83.25     30.74 o
  -3  26   6      122.34       86.77     27.00 o
  -2  26   6       47.07       42.80     20.61 o
  -1  26   6       37.35       23.71     20.80 o
   0  26   6       28.43       24.14     20.01 o
   1  26   6       71.84       52.03     48.35 o
  -6  27   6       11.08      -27.44     32.15 o
  -5  27   6      133.33      130.29     50.71 o
  -4  27   6      107.84      129.35     35.21 o
  -3  27   6       98.66       24.86     32.75 o
  -2  27   6      579.83      831.77     59.22 o
  -1  27   6       42.18       59.97     23.05 o
   0  27   6        5.12      -11.88     19.09 o
   1  27   6        0.40      -12.75     34.18 o
  -6  28   6       12.47       -0.26     29.76 o
  -5  28   6      228.70      292.09     48.17 o
  -4  28   6        8.22      -17.20     23.82 o
  -3  28   6        0.23       -6.91     19.01 o
  -2  28   6      180.64      226.52     28.72 o
  -1  28   6       10.99        9.41     20.92 o
   0  28   6       11.54       12.45     20.33 o
   1  28   6        5.20       27.99     36.87 o
  -6  29   6        1.15       10.22     36.81 o
  -5  29   6       11.27        2.04     28.46 o
  -4  29   6        0.07      -36.53     24.35 o
  -3  29   6       27.08       10.41     21.13 o
  -2  29   6      135.52      140.01     32.78 o
  -1  29   6       65.61       55.18     24.78 o
   0  29   6       17.14      -23.27     20.29 o
   1  29   6       17.16       12.24     34.73 o
  -6  30   6        0.44        3.42     34.02 o
  -5  30   6        0.13      -20.53     28.93 o
  -4  30   6        0.08        0.42     26.77 o
  -3  30   6        7.38       18.25     20.69 o
  -2  30   6      168.11      151.86     29.64 o
  -1  30   6        0.93        5.68     21.84 o
   0  30   6       12.63       38.40     33.51 o
   1  30   6      188.65      177.73     47.35 o
  -5  31   6        0.23       -3.90     31.09 o
  -4  31   6       47.49       35.76     29.97 o
  -3  31   6        6.05      -26.90     19.85 o
  -2  31   6        6.24      -21.60     23.52 o
  -1  31   6      557.76      626.16     58.40 o
   0  31   6        0.49      -26.31     30.53 o
   1  31   6        0.06      -19.06     37.43 o
  -5  32   6        0.24      -36.99     30.08 o
  -4  32   6        2.89      -28.39     27.08 o
  -3  32   6        0.24      -13.54     20.17 o
  -2  32   6      515.93      636.52     59.44 o
  -1  32   6      244.34      334.89     42.99 o
   0  32   6        0.08      -21.02     39.16 o
  -5  33   6        5.00      -37.58     29.61 o
  -4  33   6       15.56      -38.40     25.60 o
  -3  33   6        0.02       -8.84     26.58 o
  -2  33   6      113.83      128.56     29.25 o
  -1  33   6      816.94     1012.08     72.03 o
   0  33   6        0.05      -15.80     32.75 o
  -5  34   6       38.21      -23.45     46.36 o
  -4  34   6        6.47      -32.58     28.42 o
  -3  34   6       24.86       38.44     28.19 o
  -2  34   6      297.57      221.66     35.66 o
  -1  34   6       47.78       67.99     24.07 o
   0  34   6        1.89       21.92     34.60 o
  -5  35   6        0.03      -45.34     30.23 o
  -4  35   6        0.08      -42.26     36.64 o
  -3  35   6       28.58       21.63     28.96 o
  -2  35   6       51.91       84.61     31.20 o
  -1  35   6      477.15      516.59     55.82 o
   0  35   6       13.01      -15.59     35.00 o
  -5  36   6       14.71      -34.05     32.61 o
  -4  36   6       12.96      -20.56     31.54 o
  -3  36   6        8.40        9.86     27.65 o
  -2  36   6       99.86      105.41     28.88 o
  -1  36   6      194.26      173.67     44.43 o
   0  36   6       35.05       22.50     30.07 o
  -5  37   6        2.52      -31.77     32.02 o
  -4  37   6       30.55       21.79     31.26 o
  -3  37   6      101.31      110.95     36.06 o
  -2  37   6       59.85       30.78     26.16 o
  -1  37   6        2.09       23.55     33.94 o
   0  37   6        9.03      -13.00     29.55 o
  -5  38   6        1.17       15.47     35.94 o
  -4  38   6      298.69      300.80     53.56 o
  -3  38   6      173.47      145.52     39.30 o
  -2  38   6        5.04      -18.44     23.95 o
  -1  38   6        1.13      -10.10     32.59 o
   0  38   6        7.13       14.43     30.18 o
  -4  39   6       31.77       15.69     34.57 o
  -3  39   6      104.58      120.87     45.42 o
  -2  39   6        5.40       13.92     27.06 o
  -1  39   6        4.73        3.83     33.59 o
   0  39   6        4.03      -46.27     30.85 o
  -4  40   6        2.48      -19.75     32.80 o
  -3  40   6       18.29       17.56     31.17 o
  -2  40   6        7.61        6.19     27.08 o
  -1  40   6        1.41       10.01     34.55 o
  -4  41   6       67.24       58.99     38.42 o
  -3  41   6        6.44       -0.73     31.98 o
  -2  41   6       66.70       18.58     34.46 o
  -1  41   6       15.70       -7.18     35.35 o
  -4  42   6        2.93      -24.55     31.29 o
  -3  42   6        4.98      -35.49     31.17 o
  -2  42   6      253.01      230.50     51.34 o
  -1  42   6        2.43       15.30     38.05 o
  -4  43   6        0.51      -24.01     36.40 o
  -3  43   6       21.65        3.17     34.64 o
  -2  43   6       15.00       44.19     36.86 o
  -1  43   6        3.80        2.44     36.89 o
  -3  44   6        0.56      -38.57     33.46 o
  -2  44   6       14.63       28.63     39.22 o
  -1  44   6       10.22      -54.67     36.44 o
  -3  45   6       62.32       24.49     36.95 o
  -2  45   6       43.62       55.86     60.93 o
  -3  46   6        3.00      -36.60     35.14 o
  -2  46   6        0.02      -26.44     36.69 o
  -7   1   7        0.86      -26.87     34.01 o
  -6   1   7        7.28       -7.27     18.30 o
  -5   1   7       11.42      -12.65     17.03 o
  -4   1   7       85.48       72.22     17.05 o
  -3   1   7       61.18       60.55     22.42 o
  -2   1   7      165.11      228.00     37.31 o
  -1   1   7      344.97      401.54     35.94 o
   0   1   7        2.56      -18.32     22.87 o
   1   1   7       21.56      -41.83     27.89 o
  -7   2   7        0.49      -26.08     33.88 o
  -6   2   7       12.72      -20.79     18.23 o
  -5   2   7       15.49      -17.16     14.25 o
  -4   2   7      153.12      166.29     21.48 o
  -3   2   7        4.14       -8.19     18.21 o
  -2   2   7     2312.91     2170.29    137.60 o
  -1   2   7      593.48      698.64     51.01 o
   0   2   7      168.59      140.89     34.78 o
   1   2   7       22.10      -45.99     30.66 o
  -7   3   7        2.27      -29.89     28.01 o
  -6   3   7        0.19       13.78     19.31 o
  -5   3   7        6.66        0.31     15.24 o
  -4   3   7       65.79       47.08     15.84 o
  -3   3   7      129.73       84.42     24.92 o
  -2   3   7       94.29       83.80     22.30 o
  -1   3   7       23.63       30.71     22.07 o
   0   3   7        2.37      -12.36     22.61 o
   1   3   7       20.70       23.25     33.09 o
  -7   4   7        0.21       -6.70     32.10 o
  -6   4   7        7.79      -25.91     17.28 o
  -5   4   7       59.79       62.00     17.82 o
  -4   4   7      125.33      147.83     20.47 o
  -3   4   7        1.05       13.34     19.05 o
  -2   4   7      248.69      338.49     36.80 o
  -1   4   7       80.58       86.67     21.14 o
   0   4   7        0.02      -11.95     20.10 o
   1   4   7       43.84      -21.16     30.12 o
  -7   5   7        0.01        0.83     28.80 o
  -6   5   7       36.67        8.90     19.39 o
  -5   5   7       49.84       58.89     18.56 o
  -4   5   7      194.95      246.34     25.09 o
  -3   5   7       43.72       13.54     20.55 o
  -2   5   7      100.51      121.68     24.68 o
  -1   5   7       89.90       72.13     20.42 o
   0   5   7        2.63        6.11     20.86 o
   1   5   7       67.78       20.34     33.49 o
  -7   6   7        0.03      -11.36     35.56 o
  -6   6   7        9.92      -12.67     23.35 o
  -5   6   7       40.14       48.50     18.16 o
  -4   6   7       11.63       18.99     14.27 o
  -3   6   7       20.80       -2.08     18.90 o
  -2   6   7      258.31      277.08     28.65 o
  -1   6   7       40.41       34.25     18.68 o
   0   6   7      290.73      349.99     41.49 o
   1   6   7      235.04      209.06     39.14 o
  -7   7   7        0.59      -16.56     27.83 o
  -6   7   7       13.88      -14.96     22.03 o
  -5   7   7       76.96       57.44     18.64 o
  -4   7   7       88.60      120.85     19.10 o
  -3   7   7       91.61       86.46     26.44 o
  -2   7   7       39.68       37.82     16.62 o
  -1   7   7       38.92       25.49     17.91 o
   0   7   7        2.83      -15.88     20.37 o
   1   7   7       13.61       -7.03     27.27 o
  -7   8   7        0.14      -26.27     27.32 o
  -6   8   7        2.41       -7.26     21.54 o
  -5   8   7       74.27       59.04     21.78 o
  -4   8   7      268.55      321.85     34.36 o
  -3   8   7       37.02        4.55     20.36 o
  -2   8   7        4.11      -14.74     15.84 o
  -1   8   7       11.04       -7.31     16.46 o
   0   8   7       16.97       -1.50     22.42 o
   1   8   7       49.23       63.03     30.27 o
  -7   9   7        5.36      -24.35     29.11 o
  -6   9   7       34.52        7.76     22.22 o
  -5   9   7      102.28      108.22     21.59 o
  -4   9   7       59.61       32.95     21.02 o
  -3   9   7        0.93        0.64     22.34 o
  -2   9   7        0.07      -10.20     14.90 o
  -1   9   7        1.11      -20.29     15.52 o
   0   9   7        0.73      -18.34     21.49 o
   1   9   7        4.15       -2.92     30.86 o
  -7  10   7        0.39      -23.46     28.77 o
  -6  10   7       21.11       10.13     22.67 o
  -5  10   7       73.16      121.50     21.21 o
  -4  10   7      474.39      510.94     55.43 o
  -3  10   7      152.44      115.06     25.29 o
  -2  10   7       53.83       39.60     17.97 o
  -1  10   7        3.16      -14.39     16.43 o
   0  10   7       16.61        2.78     22.59 o
   1  10   7        2.37      -29.40     26.56 o
  -7  11   7        0.33       -4.92     28.53 o
  -6  11   7        4.66        9.14     22.03 o
  -5  11   7      116.32       66.35     21.16 o
  -4  11   7      664.47      713.60     66.48 o
  -3  11   7      137.15      132.50     30.42 o
  -2  11   7        6.59        7.45     16.56 o
  -1  11   7        5.12       -8.26     16.99 o
   0  11   7        1.41       -0.24     21.94 o
   1  11   7       44.80       32.91     50.22 o
  -6  12   7       19.60       -8.13     21.78 o
  -5  12   7       11.91        4.77     17.60 o
  -4  12   7      231.05      291.54     63.91 o
  -3  12   7       14.01       18.42     15.81 o
  -2  12   7       58.23       32.98     17.93 o
  -1  12   7        3.17      -13.65     16.63 o
   0  12   7       12.65        9.79     22.33 o
   1  12   7        0.55      -22.13     26.11 o
  -6  13   7        1.49      -23.35     21.10 o
  -5  13   7       97.95      107.24     24.12 o
  -4  13   7       86.23       54.21     20.42 o
  -3  13   7        0.59      -16.32     14.60 o
  -2  13   7       37.59       43.28     18.33 o
  -1  13   7        0.73      -17.02     17.12 o
   0  13   7        0.00      -31.99     21.33 o
   1  13   7       42.86       62.31     42.70 o
  -6  14   7       52.86       20.03     23.90 o
  -5  14   7        0.23       -2.36     20.15 o
  -4  14   7      355.67      467.37     44.23 o
  -3  14   7      244.96      245.50     26.80 o
  -2  14   7       43.32       50.15     21.17 o
  -1  14   7        0.20       -5.78     16.28 o
   0  14   7        7.22      -22.93     20.60 o
   1  14   7       85.48       66.94     30.58 o
  -6  15   7      165.42      154.04     31.95 o
  -5  15   7        6.60       -7.37     29.58 o
  -4  15   7       25.36       19.47     19.01 o
  -3  15   7      161.96      151.80     22.61 o
  -2  15   7        2.00      -21.20     16.49 o
  -1  15   7       13.53      -13.76     17.58 o
   0  15   7        0.35      -19.20     21.45 o
   1  15   7        3.40        6.32     28.64 o
  -6  16   7        1.56       -2.49     24.01 o
  -5  16   7        3.91       -0.23     23.94 o
  -4  16   7        5.46       -1.66     17.18 o
  -3  16   7       67.46      122.54     28.61 o
  -2  16   7        7.01        7.02     19.67 o
  -1  16   7       14.54       -4.45     17.78 o
   0  16   7       63.97       49.94     25.51 o
   1  16   7       12.04      -22.77     28.46 o
  -6  17   7       15.73        4.63     24.44 o
  -5  17   7      232.97      248.65    103.85 o
  -4  17   7      479.73      473.02     55.72 o
  -3  17   7     1791.36     1751.24     99.27 o
  -2  17   7       16.76      -17.99     17.97 o
  -1  17   7       17.50        3.32     21.72 o
   0  17   7        0.65      -20.36     21.70 o
   1  17   7       27.50       23.39     29.77 o
  -6  18   7        3.61       15.90     24.70 o
  -5  18   7        1.80      -24.97     24.46 o
  -4  18   7      407.43      450.17     44.16 o
  -3  18   7      232.96      268.12     28.57 o
  -2  18   7       68.64       33.72     22.19 o
  -1  18   7        3.05      -25.93     21.12 o
   0  18   7        2.04      -16.86     20.31 o
   1  18   7        4.32       -8.43     28.62 o
  -6  19   7        9.05        6.10     25.90 o
  -5  19   7        5.18      -26.92     24.31 o
  -4  19   7      413.38      405.33     95.04 o
  -3  19   7      196.79      236.18     27.99 o
  -2  19   7       11.97      -10.07     22.57 o
  -1  19   7       18.60       -5.64     21.31 o
   0  19   7        1.26      -19.65     20.59 o
   1  19   7       32.45       41.35     30.96 o
  -6  20   7       79.35       68.00     28.58 o
  -5  20   7       73.22       98.24     32.65 o
  -4  20   7        2.31       12.43     29.00 o
  -3  20   7      993.87      936.06     67.42 o
  -2  20   7      280.29      396.74     41.90 o
  -1  20   7        9.73      -22.47     20.27 o
   0  20   7       23.86       35.03     21.70 o
  -6  21   7       58.39       86.59     34.72 o
  -5  21   7       60.15       81.90     31.76 o
  -4  21   7      508.01      565.11     65.69 o
  -3  21   7     1301.70     1361.75     93.00 o
  -2  21   7      252.18      375.91     41.93 o
  -1  21   7        0.37       -4.72     21.92 o
   0  21   7        1.23       15.38     21.35 o
  -6  22   7        4.71        2.13     32.73 o
  -5  22   7        6.24       47.76     39.09 o
  -4  22   7      426.89      487.72    143.69 o
  -3  22   7      252.21      376.83     40.62 o
  -2  22   7      289.71      321.97     38.62 o
  -1  22   7       60.58       94.81     28.10 o
   0  22   7        0.02       -5.82     21.18 o
  -6  23   7       47.66       66.64     35.79 o
  -5  23   7      163.90      194.20     56.38 o
  -4  23   7        3.16       27.07     25.46 o
  -3  23   7        0.13      -12.31     17.73 o
  -2  23   7       19.78        0.94     19.62 o
  -1  23   7       28.17       27.90     25.03 o
   0  23   7        0.00      -32.19     21.46 o
  -6  24   7       18.31        3.80     31.82 o
  -5  24   7      175.21      179.12     58.57 o
  -4  24   7      226.65      208.92     67.08 o
  -3  24   7       14.71       -8.96     19.99 o
  -2  24   7       73.63      111.41     27.62 o
  -1  24   7        1.04        3.04     23.25 o
   0  24   7        0.16      -30.83     21.49 o
  -6  25   7       16.99       -5.20     33.06 o
  -5  25   7       70.30       11.87     39.10 o
  -4  25   7      119.83      103.74     31.74 o
  -3  25   7      233.98      244.18     35.48 o
  -2  25   7      116.98      150.59     36.75 o
  -1  25   7       60.90       71.14     28.28 o
   0  25   7        0.01      -21.53     22.86 o
  -6  26   7        9.15      -17.70     30.42 o
  -5  26   7        9.99       19.33     30.58 o
  -4  26   7        8.22       -4.53     25.34 o
  -3  26   7        0.11      -21.76     25.89 o
  -2  26   7       33.57        4.45     21.86 o
  -1  26   7       19.06       13.70     25.64 o
   0  26   7       28.50       26.28     24.80 o
  -6  27   7       44.44       40.83     36.23 o
  -5  27   7        5.67      -15.24     64.30 o
  -4  27   7       10.79       -8.99     26.61 o
  -3  27   7      179.52      219.05     38.77 o
  -2  27   7        0.03      -30.28     20.19 o
  -1  27   7        0.37      -34.60     24.30 o
   0  27   7        0.18        3.62     23.89 o
  -6  28   7        0.11      -24.12     41.14 o
  -5  28   7        0.05      -11.75     30.49 o
  -4  28   7       24.40       -7.22     27.58 o
  -3  28   7      284.02      363.53     43.68 o
  -2  28   7        1.35      -27.48     27.49 o
  -1  28   7        4.31        2.26     25.53 o
   0  28   7       31.92        1.97     24.50 o
  -6  29   7        6.37      -40.96     36.69 o
  -5  29   7       40.49       30.14     34.32 o
  -4  29   7       26.86       44.91     31.59 o
  -3  29   7      163.01      159.85     32.35 o
  -2  29   7       19.82       15.01     23.09 o
  -1  29   7       54.43       37.57     27.23 o
   0  29   7        0.41      -35.04     33.93 o
  -5  30   7        7.62        3.42     31.35 o
  -4  30   7        1.11       17.11     28.19 o
  -3  30   7       43.72       26.51     25.15 o
  -2  30   7        6.98       -7.40     22.71 o
  -1  30   7        4.81       -9.88     25.34 o
   0  30   7       56.06       64.98     41.95 o
  -5  31   7        0.30       -4.38     31.62 o
  -4  31   7        0.20      -12.10     28.22 o
  -3  31   7       21.06        5.76     23.43 o
  -2  31   7        2.10      -16.71     22.79 o
  -1  31   7        3.43      -15.59     25.31 o
   0  31   7        1.26      -39.46     35.42 o
  -5  32   7       16.35       33.56     34.02 o
  -4  32   7       86.38       64.85     33.63 o
  -3  32   7       27.22       29.61     29.32 o
  -2  32   7       17.52       14.67     24.06 o
  -1  32   7        6.84        9.24     27.82 o
   0  32   7       13.10       20.00     38.72 o
  -5  33   7        8.67      -31.01     29.77 o
  -4  33   7       59.62       49.18     33.74 o
  -3  33   7        0.02       -2.40     24.96 o
  -2  33   7        3.02      -34.33     22.89 o
  -1  33   7       61.75       80.46     39.46 o
  -5  34   7        1.86      -18.19     32.39 o
  -4  34   7       50.41       79.77     36.08 o
  -3  34   7      138.38       83.50     36.55 o
  -2  34   7        1.15        2.81     24.52 o
  -1  34   7        1.55       14.55     35.60 o
  -5  35   7        2.59      -23.96     39.02 o
  -4  35   7        5.76      -37.13     31.58 o
  -3  35   7       11.09      -17.50     31.64 o
  -2  35   7       24.23        0.06     26.87 o
  -1  35   7       26.46       54.84     35.84 o
  -5  36   7        1.92      -14.32     39.43 o
  -4  36   7       28.07      -17.34     37.66 o
  -3  36   7        5.19       -1.17     33.06 o
  -2  36   7      443.69      443.31     51.66 o
  -1  36   7      251.47      273.50     55.87 o
  -5  37   7       26.14       30.83     38.82 o
  -4  37   7        2.64      -14.11     31.84 o
  -3  37   7       62.00       64.53     35.70 o
  -2  37   7      188.52      173.60     37.01 o
  -1  37   7        0.22      -16.85     36.95 o
  -4  38   7       37.38       23.29     87.13 o
  -3  38   7      163.56      150.63     43.71 o
  -2  38   7      265.32      267.86     43.54 o
  -1  38   7       19.19      -43.94     38.08 o
  -4  39   7       36.57      -17.78     32.31 o
  -3  39   7       43.42       78.72     38.52 o
  -2  39   7       41.51       22.62     42.24 o
  -4  40   7        7.55      -21.48     33.09 o
  -3  40   7      129.78      128.03     44.30 o
  -2  40   7       97.32       64.26     43.29 o
  -4  41   7        0.21      -30.05     33.89 o
  -3  41   7      115.13       76.47     41.81 o
  -2  41   7       37.13       49.99     40.82 o
  -3  42   7       21.59       -9.98     39.09 o
  -2  42   7        8.62       -3.65     57.68 o
  -7   0   8        3.90       -1.57     54.10 o
  -6   0   8        6.09       11.58     27.17 o
  -5   0   8       25.01      -23.02     22.73 o
  -4   0   8       39.75       35.00     31.52 o
  -3   0   8       22.65      -38.21     30.29 o
  -2   0   8      246.47      255.75     41.52 o
  -1   0   8        0.24       -4.09     35.54 o
   0   0   8       26.13      -53.73     35.82 o
  -7   1   8      448.40      418.16     63.39 o
  -6   1   8      176.90      156.10     26.50 o
  -5   1   8        1.05      -10.62     16.32 o
  -4   1   8      125.66       73.21     26.66 o
  -3   1   8       66.49       41.72     25.48 o
  -2   1   8       32.12       39.40     19.43 o
  -1   1   8        8.02      -18.84     24.40 o
   0   1   8        0.07      -36.65     29.95 o
  -7   2   8        0.10       -6.20     30.11 o
  -6   2   8      187.52      193.56     27.51 o
  -5   2   8      118.57      100.49     21.15 o
  -4   2   8       11.56       -1.42     28.01 o
  -3   2   8        0.75       -3.25     22.77 o
  -2   2   8      337.48      421.56     38.93 o
  -1   2   8        3.83      -35.89     23.93 o
   0   2   8       36.95       23.54     32.45 o
  -7   3   8        3.45      -41.89     30.76 o
  -6   3   8       86.69      119.60     24.50 o
  -5   3   8       11.68      -18.69     30.67 o
  -4   3   8      208.39      204.59     64.66 o
  -3   3   8       23.13       31.73     25.16 o
  -2   3   8       55.32       85.30     21.47 o
  -1   3   8       43.91       46.20     24.05 o
   0   3   8      122.82      119.98     37.55 o
  -7   4   8       12.32      -17.28     31.06 o
  -6   4   8       59.59       68.58     22.52 o
  -5   4   8       19.08       26.96     20.80 o
  -4   4   8       51.26       56.95     20.88 o
  -3   4   8       63.79       82.91     49.41 o
  -2   4   8      239.53      259.69     30.98 o
  -1   4   8      184.73      216.41     32.74 o
   0   4   8        2.16       27.29     33.56 o
  -7   5   8        0.03      -41.01     27.34 o
  -6   5   8       68.39       47.55     22.61 o
  -5   5   8       71.62       31.85     20.92 o
  -4   5   8       13.72       -3.81     26.81 o
  -3   5   8      209.96      249.41     39.97 o
  -2   5   8     1143.79      988.00     70.75 o
  -1   5   8      119.73      114.34     27.36 o
   0   5   8       27.40      -13.33     30.92 o
  -7   6   8        4.88       16.03     30.58 o
  -6   6   8        0.32       -2.32     19.98 o
  -5   6   8      205.03      180.55     30.01 o
  -4   6   8      123.38       92.89     26.03 o
  -3   6   8      298.14      369.06     49.33 o
  -2   6   8      322.71      433.64     44.85 o
  -1   6   8      357.81      433.37     46.24 o
   0   6   8        7.51      -28.94     30.10 o
  -7   7   8        0.08       -9.50     29.10 o
  -6   7   8        5.70      -26.91     22.48 o
  -5   7   8       19.83       20.99     20.58 o
  -4   7   8        0.42        7.59     34.30 o
  -3   7   8       26.71       42.67     25.55 o
  -2   7   8      300.37      328.54     39.80 o
  -1   7   8        9.22       -5.39     18.47 o
   0   7   8       37.36        3.18     30.77 o
  -7   8   8       39.08       24.23     31.31 o
  -6   8   8        1.24      -21.27     22.16 o
  -5   8   8       63.36       58.73     22.15 o
  -4   8   8       42.47       27.78     38.14 o
  -3   8   8      218.03      232.88     33.03 o
  -2   8   8      213.40      222.49     28.84 o
  -1   8   8       40.64       43.65     21.25 o
   0   8   8       65.22       58.84     28.89 o
  -7   9   8        2.92      -36.91     27.38 o
  -6   9   8       42.73       -4.76     22.67 o
  -5   9   8       19.10       -8.94     19.45 o
  -4   9   8       15.64       -0.35     23.03 o
  -3   9   8      185.06      236.02     33.12 o
  -2   9   8       39.27       21.91     18.08 o
  -1   9   8       10.05       -2.52     18.99 o
   0   9   8      191.31      119.74     30.98 o
  -6  10   8        0.49      -22.19     28.15 o
  -5  10   8        3.62       -6.60     18.97 o
  -4  10   8       31.75        4.32     23.49 o
  -3  10   8      128.89      111.89     28.26 o
  -2  10   8      406.83      388.87     45.55 o
  -1  10   8        8.59       -8.58     20.00 o
   0  10   8       17.83       21.24     27.23 o
  -6  11   8        5.59      -30.16     29.17 o
  -5  11   8       30.38       30.49     21.65 o
  -4  11   8       84.25       80.58     28.78 o
  -3  11   8      516.33      593.99     53.16 o
  -2  11   8      180.65      215.59     33.43 o
  -1  11   8       47.84       30.95     21.89 o
   0  11   8       55.42       44.23     28.55 o
  -6  12   8        0.47      -27.45     41.72 o
  -5  12   8       27.88       51.13     22.60 o
  -4  12   8       64.06       53.90     26.36 o
  -3  12   8       34.43       34.13     21.39 o
  -2  12   8       93.46       75.99     24.90 o
  -1  12   8        0.50       -7.75     20.24 o
   0  12   8       13.94      -14.75     24.54 o
  -6  13   8        3.89      -41.40     27.60 o
  -5  13   8        0.01       -5.44     19.35 o
  -4  13   8        1.26        0.92     28.45 o
  -3  13   8      731.26      932.66     64.06 o
  -2  13   8      345.21      393.56     55.90 o
  -1  13   8       29.56       -5.05     20.64 o
   0  13   8       16.97      -23.65     24.72 o
  -6  14   8        3.10       -0.25     29.76 o
  -5  14   8       10.01      -22.87     22.84 o
  -4  14   8      705.19      761.74     77.24 o
  -3  14   8     1516.68     1419.33     83.14 o
  -2  14   8        0.33        7.74     21.22 o
  -1  14   8        1.75      -17.07     20.26 o
   0  14   8        3.13      -19.17     26.77 o
  -6  15   8       38.75       -0.62     30.29 o
  -5  15   8        5.43        5.48     25.06 o
  -4  15   8       26.42       26.52     31.35 o
  -3  15   8       76.40       79.54     21.67 o
  -2  15   8       18.20      -20.13     21.61 o
  -1  15   8       26.64       10.45     21.73 o
   0  15   8       89.60      107.00     33.65 o
  -6  16   8       26.39       88.32     34.67 o
  -5  16   8       15.17       20.26     26.52 o
  -4  16   8      399.34      505.17     48.87 o
  -3  16   8      328.19      410.87     37.75 o
  -2  16   8       17.47       -4.62     21.01 o
  -1  16   8        0.00      -30.72     20.48 o
   0  16   8       30.28       -5.01     27.81 o
  -6  17   8       15.59       31.46     33.69 o
  -5  17   8       90.48       92.43     31.15 o
  -4  17   8      243.87      264.20     35.20 o
  -3  17   8       59.02       92.70     21.86 o
  -2  17   8       48.21      -14.58     21.77 o
  -1  17   8       39.87       -2.74     22.06 o
   0  17   8       12.68       -5.44     27.89 o
  -6  18   8      309.46      315.84     51.42 o
  -5  18   8     1223.46     1081.20    124.32 o
  -4  18   8       63.43       92.58     32.76 o
  -3  18   8       46.77       67.36     23.91 o
  -2  18   8       14.90      -22.02     28.42 o
  -1  18   8       68.99       28.77     23.87 o
   0  18   8        1.53      -43.03     44.67 o
  -6  19   8      157.97      292.23    141.46 o
  -5  19   8        0.01        8.73     39.37 o
  -4  19   8       39.37        6.94     27.86 o
  -3  19   8       60.19       32.34     22.25 o
  -2  19   8       83.80      112.48     29.26 o
  -1  19   8        5.55       23.88     24.48 o
   0  19   8        3.83        6.50     30.29 o
  -6  20   8      103.37      127.91     47.57 o
  -5  20   8      512.95      541.49     91.64 o
  -4  20   8       23.43        9.77     53.83 o
  -3  20   8       10.69       -4.80     20.91 o
  -2  20   8        6.32      -27.03     22.14 o
  -1  20   8        2.66        0.83     22.33 o
   0  20   8        0.41      -40.92     35.46 o
  -6  21   8      130.87      140.33     42.25 o
  -5  21   8       53.23       38.01     39.30 o
  -4  21   8       61.26       26.10     44.53 o
  -3  21   8       15.92      -16.97     23.74 o
  -2  21   8        0.28      -26.03     22.52 o
  -1  21   8        2.68      -27.96     20.75 o
  -6  22   8      119.22      105.12     40.18 o
  -5  22   8       60.09       12.76     37.26 o
  -4  22   8      346.44      453.09     60.79 o
  -3  22   8      293.83      362.18     42.90 o
  -2  22   8        1.81       -6.44     23.41 o
  -1  22   8        2.67      -29.93     22.01 o
  -6  23   8       43.48      -18.13     38.14 o
  -5  23   8       13.78       11.73     39.98 o
  -4  23   8        0.28        7.38     28.95 o
  -3  23   8       70.85      111.92     29.28 o
  -2  23   8       29.20       37.89     26.22 o
  -1  23   8       40.26       18.52     23.31 o
  -6  24   8       90.25      127.78     53.33 o
  -5  24   8       13.12      -13.51     37.52 o
  -4  24   8      151.21      121.61     37.40 o
  -3  24   8      105.18      151.99     31.60 o
  -2  24   8       30.66       36.80     26.07 o
  -1  24   8       37.94       19.22     24.73 o
  -6  25   8       10.04      -44.96     70.48 o
  -5  25   8       11.03        0.25     31.70 o
  -4  25   8       59.49       47.09     30.85 o
  -3  25   8      273.31      327.39     51.23 o
  -2  25   8      557.81      722.41     66.29 o
  -1  25   8       50.74       38.92     25.55 o
  -6  26   8        0.44      -13.19     34.73 o
  -5  26   8       26.86       39.57     48.58 o
  -4  26   8        2.30      -13.59     29.46 o
  -3  26   8       24.41        7.38     29.30 o
  -2  26   8      253.35      278.27     40.46 o
  -1  26   8       46.38       52.40     26.20 o
  -6  27   8        3.14      -14.07     34.07 o
  -5  27   8        2.61      -30.57     32.90 o
  -4  27   8       74.35       10.30     41.97 o
  -3  27   8       23.74       28.55     26.76 o
  -2  27   8        2.05       -2.87     25.64 o
  -1  27   8        2.12      -19.56     24.33 o
  -5  28   8       56.84       18.84     32.73 o
  -4  28   8        8.44      -16.16     30.90 o
  -3  28   8        4.88      -35.00     23.33 o
  -2  28   8      248.05      232.37     38.48 o
  -1  28   8       13.33       39.71     27.00 o
  -5  29   8        0.28      -55.57     37.05 o
  -4  29   8       13.70        4.91     31.86 o
  -3  29   8       22.16       21.48     26.29 o
  -2  29   8      114.84       64.30     29.53 o
  -1  29   8       29.63       80.76     42.02 o
  -5  30   8       66.54       40.21     34.97 o
  -4  30   8       11.12       -3.31     32.08 o
  -3  30   8       28.34      -14.88     25.10 o
  -2  30   8       43.65       42.37     28.93 o
  -1  30   8      141.75      117.48     31.27 o
  -5  31   8        3.46      -33.51     34.42 o
  -4  31   8       32.47       -6.31     32.59 o
  -3  31   8        9.01        7.35     28.26 o
  -2  31   8      329.93      318.93     54.96 o
  -1  31   8       39.61       15.88     28.13 o
  -5  32   8        6.25      -48.36     32.24 o
  -4  32   8        4.04       16.34     34.43 o
  -3  32   8       83.27       78.87     30.47 o
  -2  32   8        2.66       53.42     37.88 o
  -5  33   8       36.81       18.63     36.85 o
  -4  33   8        6.81      -28.24     38.24 o
  -3  33   8       19.31       16.88     28.95 o
  -2  33   8      823.66      879.42     80.77 o
  -5  34   8       25.72      -19.50     35.04 o
  -4  34   8       12.81        0.40     54.82 o
  -3  34   8        2.03      -32.88     26.17 o
  -2  34   8       81.03      103.43     35.58 o
  -4  35   8        0.02       -3.22     35.32 o
  -3  35   8        2.85      -34.64     33.11 o
  -2  35   8      108.58       95.70     35.40 o
  -4  36   8        1.38       -0.89     35.39 o
  -3  36   8        5.42      -48.46     32.31 o
  -2  36   8        4.21       -0.85     30.20 o
  -4  37   8       93.16       28.41     38.60 o
  -3  37   8        1.30      -10.33     33.25 o
  -3  38   8       64.23       60.68     39.40 o
  -6   1   9       31.37       34.41     33.80 o
  -5   1   9       20.64       24.38     41.93 o
  -4   1   9        1.09       17.63     26.73 o
  -3   1   9      165.53      193.85     39.89 o
  -2   1   9      255.29      194.59     34.35 o
  -1   1   9        3.21        6.59     32.15 o
  -6   2   9        3.83      -29.79     29.72 o
  -5   2   9        1.02      -19.61     28.55 o
  -4   2   9        5.16       18.47     43.94 o
  -3   2   9       18.81        0.47     18.10 o
  -2   2   9      127.78      108.00     26.07 o
  -1   2   9       50.79        5.95     30.40 o
  -6   3   9        0.04        4.85     25.43 o
  -5   3   9        0.06      -10.87     53.73 o
  -4   3   9       10.97      -38.07     27.50 o
  -3   3   9       16.09        1.42     30.84 o
  -2   3   9       17.78       15.91     22.47 o
  -1   3   9       10.47      -14.73     28.82 o
  -6   4   9       12.62        5.97     25.65 o
  -5   4   9        1.85      -14.77     25.54 o
  -4   4   9       17.02       -9.39     24.66 o
  -3   4   9       25.74       19.79     24.09 o
  -2   4   9       64.24       64.48     23.51 o
  -1   4   9        1.32      -21.09     30.03 o
  -6   5   9        5.73      -11.71     24.69 o
  -5   5   9       34.73       19.16     27.38 o
  -4   5   9       57.53      101.60     29.68 o
  -3   5   9       64.68       73.10     35.49 o
  -2   5   9      178.11      194.11     28.46 o
  -1   5   9      235.33      202.00     45.03 o
  -6   6   9       96.22       95.94     29.09 o
  -5   6   9       35.70        5.32     27.10 o
  -4   6   9        0.01      -34.50     23.00 o
  -3   6   9       51.55       44.57     25.50 o
  -2   6   9       65.55       80.57     27.99 o
  -1   6   9        4.01      -17.29     32.40 o
  -6   7   9       10.61       15.88     25.99 o
  -5   7   9       22.40       14.36     28.45 o
  -4   7   9        1.04      -31.58     23.31 o
  -3   7   9        0.01       -6.72     21.82 o
  -2   7   9        0.37      -19.23     22.71 o
  -1   7   9      177.25      158.97     42.79 o
  -6   8   9        0.69      -43.33     28.89 o
  -5   8   9       57.50       21.83     29.10 o
  -4   8   9        6.30      -21.98     23.79 o
  -3   8   9       63.43       37.75     24.03 o
  -2   8   9       30.40       13.02     24.57 o
  -1   8   9       30.32        7.21     32.56 o
  -6   9   9       15.07        3.91     31.47 o
  -5   9   9      159.03      167.43     38.94 o
  -4   9   9       68.00       32.16     27.18 o
  -3   9   9       11.23       -5.72     23.74 o
  -2   9   9        7.21      -15.30     22.68 o
  -1   9   9        4.83      -22.78     35.14 o
  -6  10   9       63.93       75.96     36.08 o
  -5  10   9       87.91       53.38     25.47 o
  -4  10   9       79.64       84.98     30.75 o
  -3  10   9       11.41       -3.65     23.35 o
  -2  10   9        0.57      -21.63     23.33 o
  -1  10   9       12.45      -19.03     31.74 o
  -6  11   9      120.96      100.31     37.48 o
  -5  11   9        9.43       10.66     23.70 o
  -4  11   9       10.63       -8.47     25.59 o
  -3  11   9        1.88      -10.52     23.46 o
  -2  11   9        0.19      -34.18     22.79 o
  -1  11   9        1.46      -33.25     22.17 o
  -6  12   9        6.34       10.60     32.87 o
  -5  12   9       29.81       32.79     31.61 o
  -4  12   9      118.97      127.65     29.13 o
  -3  12   9        1.30      -32.84     21.89 o
  -2  12   9       57.60       29.23     22.69 o
  -1  12   9       55.79       53.23     25.44 o
  -6  13   9       12.34      -18.01     30.92 o
  -5  13   9       11.92        0.66     24.72 o
  -4  13   9       97.92      117.44     28.88 o
  -3  13   9        0.00        0.21     21.98 o
  -2  13   9       26.06       19.44     21.90 o
  -1  13   9       33.54        9.50     24.51 o
  -6  14   9      259.27      242.07     47.33 o
  -5  14   9       18.01       -8.74     23.62 o
  -4  14   9      104.59       51.88     25.96 o
  -3  14   9       54.22       39.62     22.13 o
  -2  14   9        0.00      -29.54     19.69 o
  -1  14   9       22.69        6.25     23.99 o
  -6  15   9       29.10        9.35     31.65 o
  -5  15   9       26.73       22.98     29.72 o
  -4  15   9        1.97      -18.57     21.40 o
  -3  15   9      110.71      108.89     25.76 o
  -2  15   9       72.59       58.34     27.62 o
  -1  15   9       60.72       19.95     33.69 o
  -6  16   9      343.30      399.50     58.10 o
  -5  16   9       19.75        9.03     30.70 o
  -4  16   9       51.17       20.40     23.72 o
  -3  16   9      185.47      205.61     34.95 o
  -2  16   9       98.24      144.15     33.14 o
  -1  16   9        0.38      -32.10     23.21 o
  -6  17   9      190.95      213.29     44.92 o
  -5  17   9        0.63       15.21     43.32 o
  -4  17   9      202.13      209.36     36.43 o
  -3  17   9      353.43      429.85     48.73 o
  -2  17   9      224.93      219.84     38.46 o
  -1  17   9        0.97      -33.86     24.82 o
  -6  18   9        0.83       -5.32     38.17 o
  -5  18   9       46.44       89.39     51.45 o
  -4  18   9       15.29       -9.16     26.20 o
  -3  18   9       90.53      123.95     31.34 o
  -2  18   9        3.79       -4.03     36.16 o
  -1  18   9        3.78      -13.67     25.40 o
  -6  19   9       67.61       59.94     39.92 o
  -5  19   9       10.31      -18.83     42.98 o
  -4  19   9       12.07        4.98     40.32 o
  -3  19   9       28.55        8.61     25.78 o
  -2  19   9       31.02      -37.76     25.17 o
  -1  19   9        3.04      -37.65     25.10 o
  -6  20   9       26.00       14.72     34.31 o
  -5  20   9        0.00      -33.02     39.43 o
  -4  20   9      344.39      440.65     87.76 o
  -3  20   9      215.61      271.67     39.47 o
  -2  20   9        0.03        2.40     27.30 o
  -6  21   9      136.64      126.40     40.34 o
  -5  21   9      136.55      108.93     50.44 o
  -4  21   9      158.62       81.98     48.67 o
  -3  21   9       72.45       49.01     27.43 o
  -2  21   9       21.74      -18.08     28.23 o
  -6  22   9      312.44      413.08     62.47 o
  -5  22   9      157.59      236.64     67.71 o
  -4  22   9        1.81      -27.77     36.57 o
  -3  22   9       16.48      -12.70     24.92 o
  -2  22   9       35.14       -3.50     27.61 o
  -6  23   9      100.75       63.09     38.42 o
  -5  23   9       93.53      100.59     52.75 o
  -4  23   9       19.94        0.57     32.17 o
  -3  23   9       97.01       53.72     44.80 o
  -2  23   9      175.28      241.16     41.82 o
  -5  24   9        3.71      -33.41     34.73 o
  -4  24   9        6.52       25.08     34.23 o
  -3  24   9       46.48       50.09     29.58 o
  -2  24   9       30.67       30.76     30.45 o
  -5  25   9      107.02       99.69     41.37 o
  -4  25   9        0.17      -36.96     30.35 o
  -3  25   9       19.76       -1.96     27.08 o
  -2  25   9       39.39       -8.64     27.75 o
  -5  26   9       73.47       54.06     56.19 o
  -4  26   9        0.74        5.99     34.96 o
  -3  26   9        4.85      -17.31     31.32 o
  -2  26   9       21.31      -37.30     27.86 o
  -5  27   9       13.67       43.13     61.44 o
  -4  27   9        9.69      -17.36     51.95 o
  -3  27   9       19.95      -47.12     31.41 o
  -2  27   9       23.08       13.22     30.84 o
  -5  28   9       53.47        9.24     52.68 o
  -4  28   9        3.47      -18.69     33.89 o
  -3  28   9        0.76      -43.95     51.65 o
  -2  28   9        3.58       27.60     30.71 o
  -5  29   9        0.12      -19.01     35.10 o
  -4  29   9       11.65        0.75     34.36 o
  -3  29   9        0.22       -7.86     35.03 o
  -5  30   9        3.80      -30.33     33.99 o
  -4  30   9       10.74       11.64     43.87 o
  -3  30   9       16.52      -17.62     35.20 o
  -4  31   9        7.48      -16.09     35.42 o
  -3  31   9        0.21       -8.38     30.83 o
  -4  32   9        0.67        1.15     35.81 o
  -3  32   9        5.25       -1.42     41.35 o
  -6   0  10      113.12       29.76     46.48 o
  -5   0  10        4.10      -57.82     38.55 o
  -4   0  10      100.75       60.87     46.27 o
  -3   0  10      197.97      179.72     55.67 o
  -2   0  10        0.96       -7.64     42.64 o
  -6   1  10       11.23       31.98     36.46 o
  -5   1  10        0.05        8.47     28.77 o
  -4   1  10       22.13      -15.31     38.21 o
  -3   1  10        9.33      -15.29     21.31 o
  -2   1  10        2.74      -18.17     25.16 o
  -6   2  10       28.73       25.13     36.12 o
  -5   2  10       15.75       -4.39     34.76 o
  -4   2  10        6.70      -71.57     55.71 o
  -3   2  10        0.00      -11.67     23.19 o
  -2   2  10        0.26        9.68     25.76 o
  -6   3  10       28.90       28.01     48.41 o
  -5   3  10      262.80      215.86     73.54 o
  -4   3  10       11.92       25.78     30.43 o
  -3   3  10        5.71        5.28     22.11 o
  -2   3  10      107.38       76.55     31.45 o
  -6   4  10        6.32      -43.93     29.28 o
  -5   4  10       31.86       -8.30     30.07 o
  -4   4  10        4.96       -7.16     29.19 o
  -3   4  10       43.35       56.86     25.37 o
  -2   4  10      150.47      148.85     35.85 o
  -6   5  10        6.25      -33.31     43.63 o
  -5   5  10       25.21       10.96     28.03 o
  -4   5  10        4.00       39.93     34.08 o
  -3   5  10      186.81      168.94     30.87 o
  -2   5  10       36.36       15.71     28.76 o
  -6   6  10        0.00      -17.98     31.73 o
  -5   6  10        5.74      -45.18     41.65 o
  -4   6  10       66.44       52.56     37.70 o
  -3   6  10        9.06       -3.71     26.74 o
  -2   6  10      162.17      136.18     35.93 o
  -6   7  10        1.27      -14.42     32.70 o
  -5   7  10      176.46      200.05     70.99 o
  -4   7  10      155.33      109.93     30.01 o
  -3   7  10      231.07      263.01     50.23 o
  -2   7  10       75.53       59.98     30.51 o
  -6   8  10        1.30       11.94     47.82 o
  -5   8  10       34.15        1.51     31.25 o
  -4   8  10        2.76        3.20     25.72 o
  -3   8  10      149.81       73.62     30.44 o
  -2   8  10       51.28        2.29     28.72 o
  -6   9  10        2.99      -60.38     44.07 o
  -5   9  10      108.20      150.35     40.53 o
  -4   9  10        1.58      -19.22     25.29 o
  -3   9  10       14.85      -18.66     25.34 o
  -2   9  10       58.68       46.50     31.74 o
  -6  10  10        4.76      -51.58     46.05 o
  -5  10  10       36.08      -19.51     42.24 o
  -4  10  10       38.03       17.25     25.71 o
  -3  10  10       91.53       49.96     41.43 o
  -2  10  10        1.64      -37.02     26.54 o
  -6  11  10        0.95        8.05     52.46 o
  -5  11  10      116.53      146.75     52.04 o
  -4  11  10       26.48       -3.79     27.07 o
  -3  11  10        6.27       -3.93     25.07 o
  -2  11  10       51.08       27.82     30.24 o
  -6  12  10       11.73      -19.10     51.58 o
  -5  12  10        5.09      -18.27     37.18 o
  -4  12  10      117.54       82.06     29.84 o
  -3  12  10      295.84      274.93     51.24 o
  -2  12  10      224.12      212.42     41.56 o
  -6  13  10       77.92       18.36     55.89 o
  -5  13  10        0.13      -32.92     56.56 o
  -4  13  10      184.47      195.19     36.87 o
  -3  13  10      475.38      449.18     91.58 o
  -2  13  10       17.42      -42.21     28.14 o
  -6  14  10       46.95       24.97     58.27 o
  -5  14  10        5.19      -24.53     61.88 o
  -4  14  10      113.46      126.48     33.00 o
  -3  14  10       20.28      -22.78     31.16 o
  -2  14  10       16.00      -29.83     30.49 o
  -6  15  10      248.11      170.13     69.57 o
  -5  15  10        2.01      -16.85     43.53 o
  -4  15  10      243.99      270.93     53.41 o
  -3  15  10      432.01      465.73     63.72 o
  -5  16  10        1.93      -47.21     46.39 o
  -4  16  10        9.11      -24.07     26.52 o
  -3  16  10        0.12       -0.88     32.66 o
  -5  17  10        0.39      -21.97     46.80 o
  -4  17  10        5.48      -13.94     26.22 o
  -3  17  10        0.43      -41.74     35.00 o
  -5  18  10       29.43       19.65     47.90 o
  -4  18  10       21.97      -17.20     26.78 o
  -3  18  10       27.73       13.99     28.80 o
  -5  19  10       11.73      -40.12     48.85 o
  -4  19  10        0.00      -25.93     30.63 o
  -3  19  10        0.41      -24.11     27.67 o
  -5  20  10        2.09       -3.48     49.94 o
  -4  20  10       14.99       -8.60     41.00 o
  -3  20  10        0.12      -36.80     27.67 o
  -5  21  10        0.40        8.73     53.49 o
  -4  21  10        7.73       -4.30     40.12 o
  -3  21  10       22.27       18.06     30.65 o
  -5  22  10       10.03      -66.62     44.41 o
  -4  22  10       10.94      -57.31     38.21 o
  -3  22  10        3.01      -42.63     28.42 o
  -5  23  10       28.71       65.43     55.47 o
  -4  23  10       50.17       46.13     48.72 o
  -4  24  10      119.35       78.35     55.76 o
  -5   1  11        9.52       -9.60     33.50 o
  -4   1  11        9.05      -11.45     27.67 o
  -5   2  11       20.78       43.40     37.46 o
  -4   2  11        9.18        8.27     29.43 o
  -5   3  11        1.34      -13.88     34.33 o
  -4   3  11        6.91       -2.12     35.89 o
  -5   4  11        0.56      -40.23     34.06 o
  -4   4  11       21.04      -28.73     29.88 o
  -5   5  11        3.15      -55.60     40.46 o
  -4   5  11        3.64      -39.31     26.21 o
  -5   6  11        0.79        8.43     35.89 o
  -4   6  11        0.03      -36.74     28.94 o
  -5   7  11        0.93      -49.48     32.99 o
  -4   7  11       35.92       39.11     31.58 o
  -5   8  11        8.32      -47.22     33.98 o
  -4   8  11        7.94       -2.20     31.27 o
  -5   9  11        1.52      -17.68     35.19 o
  -4   9  11       15.17      -21.36     31.03 o
 
